# Supplementary material for: Assessing the evolution of SARS-CoV-2 lineages and the dynamic associations between nucleotide variations
Source: Access Microbiol. 2023 Jul 20;5(7):acmi000513.v3. doi: 10.1099/acmi.0.000513.v3 (PMC10436015; doi:10.1099/acmi.0.000513.v3)
Supplement: Supplementary material 2 [file acmi-5-513.v3-s002.xlsx]

## Sheet: Table-S1A
Table S1a - Sample details for the cases from the state of Telangana.
Sample ID	Date of sample Collection		Age	District	Ct values (RdRp gene)	If Vaccinated	Is Reinfection	Special.case	Remarks	Dose 1 date	Dose 2 date	Vaccine type
Xi770	2021-10-31		26										Empty cells indicate that the corresponding information is not available for that field
NMCVD48242	2021-10-31		23
NMCVD48246	2021-10-31		55
ST100	2021-10-30		44
WGS200_GMCSDPT	2021-10-30		58
WGS201_GMCSDPT	2021-10-30		70
WGS202_GMCSDPT	2021-10-30		36
WGS203_GMCSDPT	2021-10-30		62
WGS204_GMCSDPT	2021-10-30		12
WGS205_GMCSDPT	2021-10-30		70
29122	2021-10-30		42
C-257321	2021-10-29		38
C-257322	2021-10-29		27
C-257816	2021-10-29		8
C-257817	2021-10-29		34
C-257838	2021-10-29		63
131586	2021-10-29		30
ST99	2021-10-29		30
WGS198_GMCSDPT	2021-10-29		50
WGS199_GMCSDPT	2021-10-29		32
29008	2021-10-29		23
70162	2021-10-29		19
70165	2021-10-29		40
Xi768	2021-10-29		39
Xi769	2021-10-29		40
C-256447	2021-10-28		30
C-256491	2021-10-28		24
C-256495	2021-10-28		48
C-256540	2021-10-28		33
C-256581	2021-10-28		35
C-256689	2021-10-28		24
ncov-122224	2021-10-28		35
ncov-122433	2021-10-28		55
131486	2021-10-28		19
131528	2021-10-28		43
131532	2021-10-28		39
117448	2021-10-28		36
WGS196_GMCSDPT	2021-10-28		11
WGS197_GMCSDPT	2021-10-28		30
70100	2021-10-28		26
C-255430	2021-10-27		36
C-255431	2021-10-27		33
C-255433	2021-10-27		3
C-255454	2021-10-27		78
C-255494	2021-10-27		21
C-255529	2021-10-27		23
C-255947	2021-10-27		41
C-256043	2021-10-27		50
C-256046	2021-10-27		35
C-256067	2021-10-27		50
C-256086	2021-10-27		58
C-256202	2021-10-27		56
ncov-121871	2021-10-27		55
ncov-122034	2021-10-27		43
131364	2021-10-27		40
131395	2021-10-27		28
131421	2021-10-27		16
117253	2021-10-27		28
117257	2021-10-27		22
117265	2021-10-27		38
NMCVD47665	2021-10-27		55
NMCVD47695	2021-10-27		75
ST98	2021-10-27		67
WGS191_GMCSDPT	2021-10-27		36
WGS192_GMCSDPT	2021-10-27		30
WGS193_GMCSDPT	2021-10-27		28
WGS194_GMCSDPT	2021-10-27		36
WGS195_GMCSDPT	2021-10-27		50
70052	2021-10-27		61
70059	2021-10-27		45
C-254554	2021-10-26		58
C-254579	2021-10-26		44
C-254615	2021-10-26		57
C-254619	2021-10-26		42
C-254728	2021-10-26		30
C-254902	2021-10-26		50
C-254903	2021-10-26		19
C-254976	2021-10-26		5
C-255008	2021-10-26		55
ncov-121535	2021-10-26		34
131147	2021-10-26		65
131150	2021-10-26		26
131212	2021-10-26		37
NMCVD47382	2021-10-26		37
NMCVD47597	2021-10-26		38
ST95	2021-10-26		27
ST96	2021-10-26		58
ST97	2021-10-26		69
WGS190_GMCSDPT	2021-10-26		58
28875	2021-10-26		25
28877	2021-10-26		24
28887	2021-10-26		45
28902	2021-10-26		32
28914	2021-10-26		42
70037	2021-10-26		43
C-253820	2021-10-25		9
C-253821	2021-10-25		6
C-253823	2021-10-25		36
C-253894	2021-10-25		18
C-253896	2021-10-25		14
C-254127	2021-10-25		49
130954	2021-10-25		24
130990	2021-10-25		55
131017	2021-10-25		70
131081	2021-10-25		40
117056	2021-10-25		45
NMCVD47295	2021-10-25		19
NMCVD47492	2021-10-25		49
NMCVD47497	2021-10-25		42
ST89	2021-10-25		30
ST90	2021-10-25		23
ST91	2021-10-25		30
ST92	2021-10-25		68
ST93	2021-10-25		14
ST94	2021-10-25		34
WGS184_GMCSDPT	2021-10-25		32
WGS185_GMCSDPT	2021-10-25		32
WGS188_GMCSDPT	2021-10-25		15
WGS189_GMCSDPT	2021-10-25		28
WGS186_GMCSDPT	2021-10-25		40
WGS187_GMCSDPT	2021-10-25		60
28840	2021-10-25		38
Xi764	2021-10-25		47
Xi765	2021-10-25		15
Xi766	2021-10-25		9
Xi767	2021-10-25		48
C-253120	2021-10-24		12
C-253150	2021-10-24		35
C-253215	2021-10-24		27
C-253220	2021-10-24		29
C-253221	2021-10-24		25
C-253481	2021-10-24		33
C-253748	2021-10-24		38
70035	2021-10-24		25
ncov-120126	2021-10-23		26
ncov-120586	2021-10-23		49
130894	2021-10-23		32
130918	2021-10-23		56
130919	2021-10-23		49
130920	2021-10-23		25
130921	2021-10-23		24
NMCVD47140	2021-10-23		45
NMCVD47145	2021-10-23		42
ST84	2021-10-23		38
ST85	2021-10-23		48
ST86	2021-10-23		40
ST87	2021-10-23		30
ST88	2021-10-23		36
28702	2021-10-23		16
70026	2021-10-23		65
70027	2021-10-23		75
Xi761	2021-10-22		19
Xi762	2021-10-22		19
Xi763	2021-10-22		32
130369	2021-10-22		23
130379	2021-10-22		32
130631	2021-10-22		50
130741	2021-10-22		62
130742	2021-10-22		59
130759	2021-10-22		31
116298	2021-10-22		52
116431	2021-10-22		31
116438	2021-10-22		51
116556	2021-10-22		33
116591	2021-10-22		15
116718	2021-10-22		45
116771	2021-10-22		42
116895	2021-10-22		47
116805	2021-10-22		30
NMCVD46985	2021-10-22		70
NMCVD47080	2021-10-22		49
ST77	2021-10-22		18
ST78	2021-10-22		71
ST79	2021-10-22		50
ST80	2021-10-22		57
ST81	2021-10-22		16
ST82	2021-10-22		5
ST83	2021-10-22		43
WGS181_GMCSDPT	2021-10-22		50
WGS182_GMCSDPT	2021-10-22		30
WGS183_GMCSDPT	2021-10-22		50
28643	2021-10-22		22
28647	2021-10-22		30
ncov-119461	2021-10-21		17
ncov-119856	2021-10-21		40
130078	2021-10-21		19
130081	2021-10-21		60
130089	2021-10-21		35
130097	2021-10-21		45
130207	2021-10-21		22
130293	2021-10-21		31
130294	2021-10-21		33
130331	2021-10-21		41
115701	2021-10-21		24
115723	2021-10-21		70
115744	2021-10-21		34
116008	2021-10-21		43
116011	2021-10-21		14
115653	2021-10-21		34
NMCVD46678	2021-10-21		38
NMCVD46679	2021-10-21		47
NMCVD46692	2021-10-21		50
NMCVD46727	2021-10-21		60
NMCVD46728	2021-10-21		61
NMCVD46851	2021-10-21		30
NMCVD46870	2021-10-21		32
NMCVD46897	2021-10-21		56
ST74	2021-10-21		30
ST75	2021-10-21		56
ST76	2021-10-21		34
WGS177_GMCSDPT	2021-10-21		43
WGS178_GMCSDPT	2021-10-21		36
WGS179_GMCSDPT	2021-10-21		14
WGS180_GMCSDPT	2021-10-21		20
28524	2021-10-21		51
28554	2021-10-21		27
Xi759	2021-10-20		76
Xi760	2021-10-20		66
129560	2021-10-20		20
129809	2021-10-20		33
129881	2021-10-20		60
115078	2021-10-20		23
115253	2021-10-20		41
115255	2021-10-20		59
115304	2021-10-20		21
115323	2021-10-20		36
ST71	2021-10-20		11
ST72	2021-10-20		16
ST73	2021-10-20		33
WGS176_GMCSDPT	2021-10-20		10
28437	2021-10-20		50
28458	2021-10-20		5
C-251290	2021-10-19		35
C-251306	2021-10-19		30
C-251326	2021-10-19		29
C-251462	2021-10-19		20
C-251849	2021-10-19		65
C-251934	2021-10-19		25
ncov-118563	2021-10-19		75
ncov-118920	2021-10-19		48
28340	2021-10-19		54
28346	2021-10-19		47
28347	2021-10-19		55
28382	2021-10-19		15
28383	2021-10-19		17
28398	2021-10-19		35
C-250495	2021-10-18		40
C-250578	2021-10-18		29
C-250604	2021-10-18		32
C-250605	2021-10-18		25
C-250850	2021-10-18		22
C-250953	2021-10-18		9
C-251012	2021-10-18		33
C-251065	2021-10-18		31
C-251240	2021-10-18		65
ncov-117867	2021-10-18		49
ncov-118236	2021-10-18		27
ncov-118277	2021-10-18		15
ncov-118306	2021-10-18		85
NMCVD46322	2021-10-18		54
NMCVD46374	2021-10-18		32
28226	2021-10-18		39
28236	2021-10-18		45
28240	2021-10-18		12
C-249824	2021-10-17		70
C-250065	2021-10-17		15
C-250157	2021-10-17		18
C-250241	2021-10-17		50
C-250266	2021-10-17		30
C-250267	2021-10-17		31
C-250321	2021-10-17		32
C-250344	2021-10-17		30
C-250537	2021-10-17		50
C-250552	2021-10-17		55
28142	2021-10-17		16
28163	2021-10-17		17
28166	2021-10-17		48
69921	2021-10-17		28
69923	2021-10-17		60
WGS173_GMCSDPT	2021-10-16		57
WGS174_GMCSDPT	2021-10-16		17
WGS175_GMCSDPT	2021-10-16		15
C-249177	2021-10-16		34
C-249178	2021-10-16		39
C-249183	2021-10-16		35
C-249259	2021-10-16		20
C-249457	2021-10-16		69
C-249472	2021-10-16		54
28099	2021-10-16		56
28100	2021-10-16		54
28104	2021-10-16		59
28114	2021-10-16		56
69895	2021-10-16		60
69903	2021-10-16		65
69909	2021-10-16		15
WGS171_GMCSDPT	2021-10-15		36
WGS172_GMCSDPT	2021-10-15		28
C-248546	2021-10-15		20
C-248633	2021-10-15		21
C-248639	2021-10-15		34
C-249142	2021-10-15		36
28058	2021-10-15		36
C-247588	2021-10-14		42
C-247589	2021-10-14		48
C-248363	2021-10-14		48
C-248364	2021-10-14		48
114364	2021-10-14		15
27997	2021-10-14		41
27999	2021-10-14		36
27981	2021-10-14		41
28037	2021-10-14		50
128792	2021-10-13		28
128797	2021-10-13		48
ncov-116477	2021-10-13		31
69835	2021-10-13		47
69836	2021-10-13		75
69842	2021-10-13		59
69867	2021-10-13		19
69869	2021-10-13		19
69873	2021-10-13		20
69847	2021-10-13		47
69820	2021-10-13		55
WGS166_GMCSDPT	2021-10-13		14
WGS167_GMCSDPT	2021-10-13		16
WGS168_GMCSDPT	2021-10-13		46
WGS169_GMCSDPT	2021-10-13		41
WGS170_GMCSDPT	2021-10-13		17
C-246652	2021-10-13		34
C-246660	2021-10-13		13
C-247187	2021-10-13		40
C-247299	2021-10-13		20
C-247306	2021-10-13		28
NMCVD45769	2021-10-13		53
128509	2021-10-12		26
128605	2021-10-12		54
128614	2021-10-12		13
128691	2021-10-12		26
ncov-115956	2021-10-12		27
C-246014	2021-10-12		39
C-246017	2021-10-12		51
C-246212	2021-10-12		33
C-246564	2021-10-12		28
114208	2021-10-12		30
114209	2021-10-12		58
27876	2021-10-12		25
NMCVD45643	2021-10-12		30
128238	2021-10-11		33
128485	2021-10-11		31
ncov-115396	2021-10-11		45
WGS161_GMCSDPT	2021-10-11		27
WGS162_GMCSDPT	2021-10-11		16
WGS163_GMCSDPT	2021-10-11		46
WGS164_GMCSDPT	2021-10-11		17
WGS165_GMCSDPT	2021-10-11		5
C-244949	2021-10-11		41
C-245084	2021-10-11		17
NMCVD45436	2021-10-11		53
NMCVD45520	2021-10-11		19
NMCVD45557	2021-10-11		26
NMCVD45606	2021-10-11		40
27786	2021-10-11		30
C-244161	2021-10-10		14
C-244333	2021-10-10		47
C-244335	2021-10-10		16
C-244939	2021-10-10		70
NMCVD45403	2021-10-10		32
27754	2021-10-10		21
128004	2021-10-09		46
128015	2021-10-09		19
128147	2021-10-09		30
ncov-114617	2021-10-09		19
ncov-114690	2021-10-09		23
69795	2021-10-09		70
69799	2021-10-09		75
C-243293	2021-10-09		40
C-243313	2021-10-09		34
C-243609	2021-10-09		47
C-243135	2021-10-09		47
C-243881	2021-10-09		38
C-245711	2021-10-09		25
NMCVD45244	2021-10-09		70
NMCVD45329	2021-10-09		40
XI758	2021-10-09		56
127732	2021-10-08		25
127758	2021-10-08		26
127869	2021-10-08		40
ncov-114145	2021-10-08		27
WGS156_GMCSDPT	2021-10-08		61
WGS157_GMCSDPT	2021-10-08		60
WGS158_GMCSDPT	2021-10-08		36
WGS159_GMCSDPT	2021-10-08		17
WGS160_GMCSDPT	2021-10-08		45
C-242321	2021-10-08		65
C-242452	2021-10-08		21
C-242453	2021-10-08		28
NMCVD45108	2021-10-08		58
NMCVD45180	2021-10-08		24
127597	2021-10-07		24
ncov-113785	2021-10-07		63
69759	2021-10-07		65
69775	2021-10-07		35
WGS150_GMCSDPT	2021-10-07		21
WGS151_GMCSDPT	2021-10-07		7
WGS152_GMCSDPT	2021-10-07		55
WGS153_GMCSDPT	2021-10-07		14
WGS154_GMCSDPT	2021-10-07		65
WGS155_GMCSDPT	2021-10-07		17
C-241394	2021-10-07		63
C-241925	2021-10-07		23
C-241937	2021-10-07		63
C-241941	2021-10-07		36
C-242175	2021-10-07		80
NMCVD44767	2021-10-07		57
NMCVD44779	2021-10-07		30
NMCVD44828	2021-10-07		81
27542	2021-10-07		28
ST68	2021-10-07		20
ST69	2021-10-07		40
127435	2021-10-06		63
ncov-113511	2021-10-06		35
WGS147_GMCSDPT	2021-10-06		35
WGS148_GMCSDPT	2021-10-06		32
WGS149_GMCSDPT	2021-10-06		6
C-240957	2021-10-06		33
C-240990	2021-10-06		37
C-241081	2021-10-06		22
NMCVD44702	2021-10-06		60
NMCVD44744	2021-10-06		71
113643	2021-10-06		58
113644	2021-10-06		63
27380	2021-10-06		25
ncov-113111	2021-10-05		30
WGS141_GMCSDPT	2021-10-05		28
WGS142_GMCSDPT	2021-10-05		26
WGS143_GMCSDPT	2021-10-05		37
WGS144_GMCSDPT	2021-10-05		30
WGS145_GMCSDPT	2021-10-05		3
WGS146_GMCSDPT	2021-10-05		32
C-239858	2021-10-05		47
C-240519	2021-10-05		28
C-240520	2021-10-05		26
C-240532	2021-10-05		20
NMCVD44591	2021-10-05		38
ST65	2021-10-05		23
ST66	2021-10-05		37
ST67	2021-10-05		22
127241	2021-10-04		54
127247	2021-10-04		34
127269	2021-10-04		56
ncov-112900	2021-10-04		46
ncov-112944	2021-10-04		33
69648	2021-10-04		35
69653	2021-10-04		39
69655	2021-10-04		47
69666	2021-10-04		56
69696	2021-10-04		50
C-239206	2021-10-04		65
C-239146	2021-10-04		35
C-239205	2021-10-04		60
NMCVD44303	2021-10-04		48
NMCVD44304	2021-10-04		56
NMCVD44309	2021-10-04		61
NMCVD44430	2021-10-04		34
113519	2021-10-04		26
ST60	2021-10-04		38
ST61	2021-10-04		31
ST62	2021-10-04		25
ST63	2021-10-04		35
ST64	2021-10-04		47
ST70	2021-10-04		42
69624	2021-10-03		44
C-238709	2021-10-03		22
C-238855	2021-10-03		35
C-238868	2021-10-03		65
C-238870	2021-10-03		65
C-238850	2021-10-03		30
C-239168	2021-10-03		55
C-239169	2021-10-03		21
NMCVD44273	2021-10-03		59
DVRMD38315	2021-10-02		40		26.3
DVRMD38324	2021-10-02		58		25.8
DVRMD38330	2021-10-02		46		21.5
DVRMD38331	2021-10-02		13		23
127166	2021-10-02		21
ncov-112651	2021-10-02		60
ncov-112653	2021-10-02		48
C-237727	2021-10-02		28
C-237793	2021-10-02		30
C-237857	2021-10-02		31
C-237992	2021-10-02		69
C-238498	2021-10-02		47
113241	2021-10-02		53
113298	2021-10-02		55
27182	2021-10-02		48
27217	2021-10-02		54
ST56	2021-10-02		11
ST57	2021-10-02		60
ST58	2021-10-02		47
ST59	2021-10-02		42
DVRMD38272	2021-10-01		34		26.3
127098	2021-10-01		54
127099	2021-10-01		50
69614	2021-10-01		33
C-237103	2021-10-01		65
C-237120	2021-10-01		32
C-237122	2021-10-01		52
C-237195	2021-10-01		35
C-237670	2021-10-01		28
C-237701	2021-10-01		45
NMCVD44063	2021-10-01		31
NMCVD44156	2021-10-01		46
ST52	2021-10-01		45
ST53	2021-10-01		22
ST54	2021-10-01		43
ST55	2021-10-01		15
113154	2021-09-30		52	HYDERABAD	19.8
113156	2021-09-30		84	HYDERABAD	16.4
113157	2021-09-30		50	HYDERABAD	18.9
113158	2021-09-30		40	HYDERABAD	16
113161	2021-09-30		70	HYDERABAD	21.1
DVRMD38157	2021-09-30		42	HYDERABAD	25
DVRMD38180	2021-09-30		19	HYDERABAD	17.2
DVRMD38186	2021-09-30		61	HYDERABAD	25.2
DVRMD38197	2021-09-30		30	HYDERABAD	17.7
DVRMD38210	2021-09-30		23	HYDERABAD	21.2
DVRMD38219	2021-09-30		50	HYDERABAD	26.7
ncov-112232	2021-09-30		65	HYDERABAD
69611	2021-09-30		75	HYDERABAD
69600	2021-09-30		60	HYDERABAD
ncov-112085	2021-09-29		30	HYDERABAD	20
ncov-112110	2021-09-29		36	HYDERABAD	24
ncov-112116	2021-09-29		18	HYDERABAD	20
126871	2021-09-29		28	HYDERABAD	22.1
126889	2021-09-29		30	HYDERABAD	16.6
126890	2021-09-29		30	HYDERABAD	28.3
113008	2021-09-29		37	HYDERABAD	19.6
27057	2021-09-29		34	HYDERABAD	12.53
27058	2021-09-29		8	HYDERABAD	12.83
27101	2021-09-29		13	HYDERABAD	13.82
DVRMD38078	2021-09-29		56	HYDERABAD	23.5
DVRMD38087	2021-09-29		36	HYDERABAD	27.2
DVRMD38104	2021-09-29		40	HYDERABAD	24.6
DVRMD38121	2021-09-29		22	HYDERABAD	20.4
DVRMD38131	2021-09-29		45	HYDERABAD	23.5
DVRMD38135	2021-09-29		17	HYDERABAD	15.5
NMCVD43586	2021-09-29		55	NIMS HOSPITAL	17.6
NMCVD43587	2021-09-29		31	NIMS HOSPITAL	23.1
NMCVD43609	2021-09-29		25	NIMS HOSPITAL	19.5
NMCVD43736	2021-09-29		57	NIMS HOSPITAL	15.6
NMCVD43750	2021-09-29		45	NIMS HOSPITAL	21
ncov-112428	2021-09-29		49	NIMS HOSPITAL
DVRMD38060	2021-09-28		41	NIMS HOSPITAL	27.1
NMCVD43403	2021-09-28		31	NIMS HOSPITAL	18.6
NMCVD43537	2021-09-28		52	NIMS HOSPITAL	22.6
ST45	2021-09-28		29	SURYAPET	20.45
ST46	2021-09-28		31	SURYAPET	17.69
ST47	2021-09-28		48	SURYAPET	26.79
ST48	2021-09-28		55	SURYAPET	17.89
ST49	2021-09-28		66	SURYAPET	19.67
ST50	2021-09-28		59	SURYAPET	19.17
ST51	2021-09-28		17	SURYAPET	19.1
ncov-111642	2021-09-27		32	SURYAPET	22
26937	2021-09-27		44	SURYAPET	19
DVRMD37950	2021-09-27		60	SURYAPET	28.4
DVRMD37961	2021-09-27		21	SURYAPET	24.3
DVRMD37970	2021-09-27		38	SURYAPET	25.9
DVRMD37995	2021-09-27		38	SURYAPET	15.8
DVRMD38001	2021-09-27		37	SURYAPET	27
DVRMD38002	2021-09-27		34	SURYAPET	25.2
DVRMD38004	2021-09-27		35	NIMS HOSPITAL	23.5
DVRMD38015	2021-09-27		7	NIMS HOSPITAL	23.3
DVRMD38021	2021-09-27		16	NIMS HOSPITAL	23.7
DVRMD38030	2021-09-27		52	NIMS HOSPITAL	22.6
NMCVD43299	2021-09-27		32	NIMS HOSPITAL	16.83
69522	2021-09-27		70	Warangal	20.98
69525	2021-09-27		45	Warangal	25.97
ST40	2021-09-27		26	SURYAPET	19.83
ST41	2021-09-27		37	SURYAPET	25.03
ST42	2021-09-27		33	SURYAPET	19.67
ST43	2021-09-27		38	SURYAPET	20.03
ST44	2021-09-27		65	SURYAPET	23.58
112624	2021-09-26		14	HYDERABAD	20.1
C-233514	2021-09-26		24	Hyderabad	18
C-233546	2021-09-26		24	Hyderabad	26
C-233560	2021-09-26		24	NALGONDA	14
26897	2021-09-26		19	NALGONDA	16.9
26920	2021-09-26		3	NALGONDA	15.9
69503	2021-09-26		50	Warangal	23.65
ncov-111096	2021-09-25		61		22
126660	2021-09-25		58	HYDERABAD	27
126693	2021-09-25		50	HYDERABAD	23
C-232574	2021-09-25		58	Hyderabad	20
C-232585	2021-09-25		37	bhadradri kothagudem	18
C-232601	2021-09-25		33	Hyderabad	26
C-232684	2021-09-25		53	Hyderabad	14
C-232772	2021-09-25		25	Hyderabad	14
C-233300	2021-09-25		22	JANGON	20
C-233301	2021-09-25		28	VIKARABAD	28
DVRMD37912	2021-09-25		49	VIKARABAD	24.5
NMCVD43074	2021-09-25		70	MH SECUNDERABAD	21.86
NMCVD43097	2021-09-25		30	NIMS HOSPITAL	15.51
ST36	2021-09-25		23	SURYAPET	20.61
ST37	2021-09-25		17	SURYAPET	20.61
ST38	2021-09-25		13	SURYAPET	16.82
ST39	2021-09-25		50	SURYAPET	21.4
ncov-110842	2021-09-24		35	HYDERABAD	22
126546	2021-09-24		38	HYDERABAD	28.9
C-231608	2021-09-24		76	Hyderabad	16
C-231746	2021-09-24		27	Hyderabad	28
C-231822	2021-09-24		48	Hyderabad	24
C-231831	2021-09-24		47	Hyderabad	20
C-232035	2021-09-24		26	Hyderabad	14
C-232036	2021-09-24		36	Hyderabad	28
C-232140	2021-09-24		0.7	Hyderabad	18
C-232238	2021-09-24		43	Hyderabad	26
C-232281	2021-09-24		17	Hyderabad	14
26772	2021-09-24		31	Hyderabad	Negative
26811	2021-09-24		22	Hyderabad	Negative
26810	2021-09-24		55	Hyderabad	Negative
DVRMD37808	2021-09-24		52	Hyderabad	20.3
DVRMD37814	2021-09-24		65	Hyderabad	22.5
DVRMD37816	2021-09-24		80	Hyderabad	22.5
69447	2021-09-24		38	Bhupalapally	33.51
69453	2021-09-24		72	Bhupalapally	25.02
69471	2021-09-24		45	Warangal	32.64
ST35	2021-09-24		61	SURYAPET	18.55
ncov-110565	2021-09-23		60		24
112354	2021-09-23		41	HYDERABAD	17.3
112278	2021-09-23		45	HYDERABAD	22.5
112279	2021-09-23		19	HYDERABAD	17.6
112280	2021-09-23		21	HYDERABAD	19.5
112386	2021-09-23		27	HYDERABAD	16.1
112387	2021-09-23		26	HYDERABAD	16.3
C-230760	2021-09-23		48	Hyderabad	14
C-231072	2021-09-23		46	Hyderabad	24
C-231087	2021-09-23		68	Hyderabad	24
C-231090	2021-09-23		24	Hyderabad	16
C-231220	2021-09-23		35	Hyderabad	22
C-231286	2021-09-23		32	Hyderabad	18
C-231521	2021-09-23		47	Hyderabad	14
C-231530	2021-09-23		58	MEDCHAL	16
C-231531	2021-09-23		26	Hyderabad	22
C-231569	2021-09-23		35	YADADRI	14
C-231571	2021-09-23		22	MEDCHAL	20
C-231573	2021-09-23		24	MEDCHAL	28
C-231576	2021-09-23		25	HYDERABAD	26
26714	2021-09-23		42	HYDERABAD	23
DVRMD37771	2021-09-23		30	HYDERABAD	25.8
NMCVD42626	2021-09-23		60	RR dist	27
NMCVD42680	2021-09-23		42	NIMS PANJAGUTTA	18
69355	2021-09-23		65	Warangal	29.44
69381	2021-09-23		41	Warangal	24.24
69383	2021-09-23		70	Warangal	23.15
69387	2021-09-23		65	Warangal	26.77
69388	2021-09-23		45	Warangal	26.18
69393	2021-09-23		15	Warangal	26.6
69317	2021-09-23		32	Bhupalapally	29.49
69432	2021-09-23		34	Warangal	29.85
69406	2021-09-23		30	Mulugu	27.17
69408	2021-09-23		46	Mulugu	24.84
ST28	2021-09-23		40	SURYAPET	22.69
ST30	2021-09-23		16	SURYAPET	32.45
ST31	2021-09-23		32	SURYAPET	20.17
ST32	2021-09-23		47	SURYAPET	18.97
ST33	2021-09-23		40	NALGONDA	18.07
ST34	2021-09-23		36	SURYAPET	20.09
ncov-110306	2021-09-22		39	SURYAPET	22
112214	2021-09-22		50	WARANGAL	15.6
C-230395	2021-09-22		16	Hyderabad	24
C-230522	2021-09-22		36	Medchal	24
C-230527	2021-09-22		58	Hyderabad	26
C-230778	2021-09-22		38	Ranga reddy	28
C-230779	2021-09-22		33	Ranga reddy	28
C-230782	2021-09-22		55	Ranga reddy	26
C-230787	2021-09-22		22	KARIMNAGAR	28
26618	2021-09-22		40	KARIMNAGAR	22
26621	2021-09-22		30	KARIMNAGAR	26
26623	2021-09-22		43	KARIMNAGAR	23
26630	2021-09-22		18	KARIMNAGAR	18
DVRMD37711	2021-09-22		44	KARIMNAGAR	24.2
DVRMD37719	2021-09-22		22	KARIMNAGAR	25.3
DVRMD37725	2021-09-22		28	KARIMNAGAR	27.1
DVRMD37730	2021-09-22		92	KARIMNAGAR	26.2
DVRMD37741	2021-09-22		46	KARIMNAGAR	21.5
NMCVD42381	2021-09-22		76	NIMS PANJAGUTTA	19.24
NMCVD42416	2021-09-22		36	RR dist	13.05
NMCVD42417	2021-09-22		3	RR dist	15.23
NMCVD42418	2021-09-22		7	RR dist	15.3
NMCVD42557	2021-09-22		53	NIMS HOSPITAL	21.08
69346	2021-09-22		61	Warangal	27.77
ncov-110151	2021-09-21		24		22
126059	2021-09-21		22	HYDERABAD	18.9
126165	2021-09-21		37	HYDERABAD	17.2
112013	2021-09-21		23	HYDERABAD	24.2
C-229357	2021-09-21		58	Medchal	22
C-229370	2021-09-21		42	Hyderabad	22
C-229437	2021-09-21		38	Hyderabad	18
C-229474	2021-09-21		57	Hyderabad	18
C-229604	2021-09-21		46	Hyderabad	22
C-229672	2021-09-21		48	Hyderabad	24
C-229699	2021-09-21		28	Suryapeta	26
C-229707	2021-09-21		55	Hyderabad	22
C-229192	2021-09-21		27	SURYAPETA	24
C-230014	2021-09-21		50	Siddipet	26
C-230028	2021-09-21		35	BEDAR	14
26581	2021-09-21		78		18
NMCVD42230	2021-09-21		31	RR dist	21.57
NMCVD42238	2021-09-21		32	RR dist	25.63
NMCVD42282	2021-09-21		36	RR dist	20.9
NMCVD42289	2021-09-21		42	NIMS PANJAGUTTA	19.13
69290	2021-09-21		22	Warangal	25.31
ST26	2021-09-21		48	SURYAPET	21.02
ST27	2021-09-21		39	SURYAPET	19.71
ncov-110080	2021-09-20		41		24
125947	2021-09-20		38	HYDERABAD	24.2
126026	2021-09-20		38	HYDERABAD	17.2
126031	2021-09-20		8	HYDERABAD	29.8
126044	2021-09-20		49	HYDERABAD	24.4
C-228504	2021-09-20		30	Hyderabad	20
C-228505	2021-09-20		8	Hyderabad	26
C-228506	2021-09-20		10	Hyderabad	20
C-228635	2021-09-20		40	Hyderabad	24
C-229051	2021-09-20		35	Hyderabad	28
C-229055	2021-09-20		55	Hyderabad	20
C-229170	2021-09-20		30		18
NMCVD41972	2021-09-20		60	NIMS PANJAGUTTA	21.17
NMCVD42030	2021-09-20		40	NIMS PANJAGUTTA	21.79
NMCVD42038	2021-09-20		30	NIMS PANJAGUTTA	16.89
69263	2021-09-20		34	Warangal	15.71
69266	2021-09-20		50	Warangal
69270	2021-09-20		75	Warangal	24.52
ST23	2021-09-20		69	SURYAPET	14.57
ST24	2021-09-20		60	SURYAPET	24.22
ST25	2021-09-20		58	SURYAPET	23.05
26439	2021-09-19		22	Hyderabad		YES			Partial	8/13/21		Covishield
26443	2021-09-19		2	Hyderabad
26453	2021-09-19		23	Hyderabad		YES			Partial	2021-01-09		Covishield
ncov-109601	2021-09-19		25	Hyderabad	20
C-227881	2021-09-19		49	Hyderabad	26
C-227753	2021-09-19		31	Hyderabad	18
C-227757	2021-09-19		28	Hyderabad	14
C-227990	2021-09-19		22	Hyderabad	16
C-228245	2021-09-19		35	Hyderabad	22
C-228265	2021-09-19		9	Hyderabad	20
C-228272	2021-09-19		11	Hyderabad	26
C-228383	2021-09-19		22	Hyderabad	28
C-228604	2021-09-19		47	HYDERABAD	22
C-228605	2021-09-19		33		16
WGS99_GMCSDPT	2021-09-18		23	Siddipet
ncov-109441	2021-09-18		42		22
C-227155	2021-09-18		55	Hyderabad	20
C-227184	2021-09-18		22	Ranga Reddy	28
C-227466	2021-09-18		24	Hyderabad	20
C-227595	2021-09-18		39	khammam	16
C-227684	2021-09-18		42	Hyderabad	16
C-227725	2021-09-18		41	Gadwal	20
69107	2021-09-18		58	Warangal	29.98
69133	2021-09-18		48	Warangal	12.9
69150	2021-09-18		70	Warangal	28.25
69151	2021-09-18		55	Warangal	27.58
69052	2021-09-18		80	Warangal	19.98
ST21	2021-09-18		28	SURYAPET	16.54
ST22	2021-09-18		14	SURYAPET	27.31
26271	2021-09-17		49			YES			Complete		8/27/21	Covishield
26311	2021-09-17		70
WGS94_GMCSDPT	2021-09-17		43	Siddipet
WGS95_GMCSDPT	2021-09-17		28	Siddipet
WGS96_GMCSDPT	2021-09-17		65	Siddipet
WGS97_GMCSDPT	2021-09-17		75	Siddipet
WGS98_GMCSDPT	2021-09-17		16	Siddipet
ncov-109211	2021-09-17		26		22
125735	2021-09-17		42	HYDERABAD	18.3
C-226143	2021-09-17		18	Hyderabad	24
C-226144	2021-09-17		19	Hyderabad	22
C-226168	2021-09-17		30	Hyderabad	20
C-226251	2021-09-17		56	Hyderabad	26
C-226252	2021-09-17		61	Hyderabad	18
C-226395	2021-09-17		40	Hyderabad	16
C-226876	2021-09-17		9	HYDERABAD	20
C-226877	2021-09-17		6	HYDERABAD	24
C-226880	2021-09-17		36	HYDERABAD	20
C-226887	2021-09-17		38	Hyderabad	26
C-226940	2021-09-17		34	GUNTUR	18
NMCVD41621	2021-09-17		59	NIMS PANGAGUTTA	17.25
NMCVD41626	2021-09-17		78	NIMS PANGAGUTTA	18.85
NMCVD41642	2021-09-17		53	NIMS PANJAGUTTA	18.83
69048	2021-09-17		48	Warangal	21.6
69054	2021-09-17		58	Warangal	25.31
69056	2021-09-17		58	Warangal	18.05
ST20	2021-09-17		37	SURYAPET	20.56
WGS91_GMCSDPT	2021-09-16		32	Siddipet
WGS92_GMCSDPT	2021-09-16		30	Siddipet
WGS93_GMCSDPT	2021-09-16		25	Siddipet
ncov-108969	2021-09-16		39		22
125566	2021-09-16		46	HYDERABAD	16.4
111816	2021-09-16		33	HYDERABAD	21.2
C-225304	2021-09-16		58	Hyderabad	28
C-225477	2021-09-16		69	suryapeta	26
C-225826	2021-09-16		56	Ranga Reddy	18
C-226008	2021-09-16		28	HYDERABAD	20
NMCVD41370	2021-09-16		22	NIMS PANJAGUTTA	21.12
NMCVD41588	2021-09-16		45	NIMS HOSPITAL	22.48
NMCVD41601	2021-09-16		51	NIMS HOSPITAL	23.7
125443	2021-09-15		33	HYDERABAD	26.6
125492	2021-09-15		19	HYDERABAD	19.5
125500	2021-09-15		35	HYDERABAD	22.7
111227	2021-09-15		51	HYDERABAD		YES			Complete	2021-11-07	2021-12-08	Covaxin
WGS86_GMCSDPT	2021-09-15		42	Siddipet
WGS87_GMCSDPT	2021-09-15		73	Siddipet
WGS88_GMCSDPT	2021-09-15		47	Siddipet
WGS89_GMCSDPT	2021-09-15		32	Siddipet
WGS90_GMCSDPT	2021-09-15		26	Siddipet
NMCVD40868	2021-09-15		44
NMCVD40933	2021-09-15		40
ncov-108565	2021-09-15		22		20
111382	2021-09-15		55	HYDERABAD	20.7
111419	2021-09-15		63	HYDERABAD	19.8
111428	2021-09-15		37	NALGONDA	16.7
111452	2021-09-15		31	HYDERABAD	24.8
C-224519	2021-09-15		41	R R	22
C-224605	2021-09-15		6	Hyderabad	24
C-224734	2021-09-15		28	Hyderabad	18
NMCVD41187	2021-09-15		78	NIMS PANJAGUTTA	19.48
NMCVD41193	2021-09-15		60	NIMS PANJAGUTTA	14.58
NMCVD41202	2021-09-15		49	NIMS PANJAGUTTA	16.89
NMCVD41212	2021-09-15		22	NIMS PANJAGUTTA	15.46
68881	2021-09-15		31	Warangal	25.44
68898	2021-09-15		75	Warangal	27.97
68903	2021-09-15		55	Warangal	26.34
ST17	2021-09-15		16	SURYAPET	19.58
ST18	2021-09-15		64	SURYAPET	19.5
ncov-108416	2021-09-14		60	SIRCILLA	22	YES			Complete	5/20/21	8/15/21
125262	2021-09-14		23	HYDERABAD	21.3
125290	2021-09-14		26	HYDERABAD	25.3
125380	2021-09-14		59	HYDERABAD	25
111216	2021-09-14		48	HYDERABAD
WGS82_GMCSDPT	2021-09-14		55	Siddipet
WGS83_GMCSDPT	2021-09-14		32	Siddipet
WGS84_GMCSDPT	2021-09-14		17	Siddipet
WGS85_GMCSDPT	2021-09-14		65	Siddipet
NMCVD40856	2021-09-14		19
NMCVD40857	2021-09-14		46
NMCVD40858	2021-09-14		76
NMCVD40859	2021-09-14		59
C-223603	2021-09-14		46	Hyderabad	16
C-223701	2021-09-14		20	Ranga Reddy	14
C-224022	2021-09-14		28	Ranga Reddy	18
C-247848	2021-09-14		28
ncov-108091	2021-09-13		35	MEDCHAL	20	YES			Partial	2021-05-09
125099	2021-09-13		40	HYDERABAD	19.3
125100	2021-09-13		33	HYDERABAD	17.7	YES			Complete	2021-02-06	8/25/21	Covishield
WGS76_GMCSDPT	2021-09-13		29	Siddipet
WGS77_GMCSDPT	2021-09-13		24	Siddipet
WGS78_GMCSDPT	2021-09-13		16	Siddipet
WGS79_GMCSDPT	2021-09-13		3	Siddipet
WGS80_GMCSDPT	2021-09-13		39	Siddipet
WGS81_GMCSDPT	2021-09-13		24	Siddipet
68572	2021-09-13		27			YES			Partial	7/17/21		Covishield
68624	2021-09-13		40
68628	2021-09-13		30
68630	2021-09-13		60
68573	2021-09-13		27			YES			Partial	7/27/21		Covishield
68575	2021-09-13		30			YES			Partial	2021-03-08		Covishield
68626	2021-09-13		55
68627	2021-09-13		90
68629	2021-09-13		45
C-222543	2021-09-13		44	Warangal	24
C-222545	2021-09-13		9	Warangal	22
C-222551	2021-09-13		26	HYDERABAD	24
ncov-108159	2021-09-12		36	MEDCHAL	20	YES			Complete	4/15/21	5/21/21
111093	2021-09-12		35	HYDERABAD
111068	2021-09-12		55	HYDERABAD
25911	2021-09-12		54
NMCVD40437	2021-09-12		60
NMCVD40451	2021-09-12		6
68540	2021-09-12		67			YES			Complete	2021-01-04	2021-07-05	Covaxin
C-222153	2021-09-12		59	Hyderabad	18
C-222284	2021-09-12		68	Nellore	18
C-222609	2021-09-12		33	HYDERABAD	18
C-222610	2021-09-12		60	Nalgora	18
C-222619	2021-09-12		70	HYDERABAD	16
ncov-107784	2021-09-11		55	MEDCHAL	22	YES			Complete	2021-12-04	2021-11-06
110948	2021-09-11		60	HYDERABAD
WGS71_GMCSDPT	2021-09-11		46	Siddipet
WGS72_GMCSDPT	2021-09-11		24	Siddipet
WGS73_GMCSDPT	2021-09-11		53	Siddipet
WGS74_GMCSDPT	2021-09-11		44	Siddipet
WGS75_GMCSDPT	2021-09-11		31	Siddipet
NMCVD40330	2021-09-11		39	Siddipet
NMCVD40331	2021-09-11		30	Siddipet
NMCVD40333	2021-09-11		6	Siddipet
NMCVD40401	2021-09-11		48	Siddipet
68514	2021-09-11		9	Siddipet
ST1	2021-09-11		32	Siddipet
ST2	2021-09-11		27	Siddipet
ST3	2021-09-11		45	Siddipet
ST4	2021-09-11		45	Hyderabad
ST5	2021-09-11		50	Hyderabad
ST6	2021-09-11		55	Hyderabad
C-221166	2021-09-11		48	Hyderabad	20
C-221329	2021-09-11		32	Hyderabad	16
C-221530	2021-09-11		7	Medak	20
C-221781	2021-09-11		23	PALAKUR	26
110897	2021-09-10		55	HYDERABAD
WGS68_GMCSDPT	2021-09-10		54	Siddipet
WGS69_GMCSDPT	2021-09-10		48	Siddipet
WGS70_GMCSDPT	2021-09-10		58	Siddipet
68490	2021-09-10		22	Siddipet
68497	2021-09-10		60	Siddipet
68498	2021-09-10		60	Siddipet
ST8	2021-09-10		40	Siddipet
ST9	2021-09-10		18	Ranga Reddy
ST10	2021-09-10		38	Ranga Reddy
ST11	2021-09-10		15	Ranga Reddy
C-220317	2021-09-10		30	Ranga Reddy	20
C-220734	2021-09-10		40	Medak	20
C-221075	2021-09-10		17	HYDERABAD	16
ncov-107189	2021-09-09		36	SIRCILLA	18
124807	2021-09-09		26	HYDERABAD	32.5	YES			Complete	2021-10-06	2021-04-09	Covishield
C-218711	2021-09-09		26	HYDERABAD		YES			Partial	6/29/21		Covishield
C-218769	2021-09-09		42	HYDERABAD
C-218802	2021-09-09		36	HYDERABAD		YES			Complete	3/25/21	4/27/21	Covishield
C-218809	2021-09-09		34	HYDERABAD		YES			Partial	8/20/21		Covishield
C-218881	2021-09-09		72	HYDERABAD		YES			Complete		8/17/21	Covishield
C-218895	2021-09-09		24	HYDERABAD
C-218918	2021-09-09		32	HYDERABAD		YES			Complete		2021-04-08	Covishield
C-219031	2021-09-09		26	HYDERABAD
C-219040	2021-09-09		78	HYDERABAD		YES			Complete	4/24/21	5/27/21	Covishield
C-219433	2021-09-09		30	HYDERABAD		YES			Complete	2021-05-04	7/13/21	Covishield
C-219436	2021-09-09		45	HYDERABAD
C-219446	2021-09-09		35	HYDERABAD		YES			Partial	4/13/2021	6/29/2021	Covishield
C-219447	2021-09-09		36	HYDERABAD		YES			Partial	2021-05-07		Covishield
110713	2021-09-09		70	HYDERABAD
WGS100_GMCSDPT	2021-09-09		33	Siddipet
68444	2021-09-09		51			YES			Complete	4.17.21	7.12.21	Covishield
68469	2021-09-09		32
C-219399	2021-09-09		32	HYDERABAD	28
C-219593	2021-09-09		55	Hyderabad	24
C-219595	2021-09-09		26	Medak	24
124694	2021-09-08		32	HYDERABAD	28.4	YES			Partial	2021-04-07
124770	2021-09-08		68	HYDERABAD	30.6
124753	2021-09-08		34	HYDERABAD	25.6
C-217808	2021-09-08		40	HYDERABAD		YES			Complete		5/25/21	Covishield
C-218040	2021-09-08		25	HYDERABAD		YES			Complete		2021-11-08	Covishield
C-218041	2021-09-08		19	HYDERABAD		YES			Complete		7/14/21	Covishield
C-218087	2021-09-08		60	HYDERABAD
C-218090	2021-09-08		6	HYDERABAD
C-218109	2021-09-08		47	HYDERABAD		YES			Partial	2021-02-06		Covishield
C-218113	2021-09-08		22	HYDERABAD		YES			Partial	2021-05-06		Covishield
C-218328	2021-09-08		28	HYDERABAD		YES			Partial	8/20/21		Covishield
C-218511	2021-09-08		32	HYDERABAD		YES			Partial	2021-02-09		Covishield
C-218658	2021-09-08		65	HYDERABAD		YES			Partial	7/13/21		Covishield
25668	2021-09-08		21	HYDERABAD		YES			Partial	6.20.21		Covishield
68430	2021-09-08		68	HYDERABAD
68433	2021-09-08		40	HYDERABAD		YES			Partial			Covishield
68419	2021-09-08		23	HYDERABAD
68417	2021-09-08		40	HYDERABAD		YES			Complete	4.10.21	7.2.21	Covishield
68426	2021-09-08		85	HYDERABAD
ST12	2021-09-08		42	HYDERABAD
ST14	2021-09-08		40	HYDERABAD
ST15	2021-09-08		40	HYDERABAD
ncov-106781	2021-09-07		34	MEDCHAL	16	YES			Complete	2021-11-04	2021-06-07
ncov-106972	2021-09-07		40	SIRCILLA	24	YES			Complete		7/21/21
124558	2021-09-07		50	HYDERABAD	18.7
124637	2021-09-07		26	HYDERABAD	29
C-217001	2021-09-07		28	HYDERABAD		YES			Partial	6.11.21		Covishield
C-217027	2021-09-07		30	HYDERABAD		YES			Partial	7.5.21		Covishield
C-217029	2021-09-07		27	HYDERABAD
C-217063	2021-09-07		26	HYDERABAD		YES			Partial	2021-05-08		Covishield
C-217202	2021-09-07		46	HYDERABAD
C-217329	2021-09-07		55	HYDERABAD
C-217331	2021-09-07		32	HYDERABAD
C-217332	2021-09-07		36	HYDERABAD
C-217334	2021-09-07		71	HYDERABAD
C-218653	2021-09-07		41	HYDERABAD		YES			Partial	8/15/21		Covishield
25551	2021-09-07		65
WGS61_GMCSDPT	2021-09-07		28	Siddipet
WGS62_GMCSDPT	2021-09-07		51	Siddipet
WGS63_GMCSDPT	2021-09-07		58	Siddipet
WGS64_GMCSDPT	2021-09-07		27	Siddipet
WGS65_GMCSDPT	2021-09-07		27	Siddipet
WGS66_GMCSDPT	2021-09-07		49	Siddipet
WGS67_GMCSDPT	2021-09-07		35	Siddipet
NMCVD39696	2021-09-07		44	Siddipet
NMCVD39772	2021-09-07		21	Siddipet
NMCVD39779	2021-09-07		22	Siddipet
68386	2021-09-07		66	Siddipet		YES			Complete	6/22/2021	7/29/2021	Covaxin
68390	2021-09-07		25	Siddipet		YES			Complete	4/21/21	5/23/21	Covaxin
68378	2021-09-07		22	Siddipet		YES			Complete	5/30/21	8/19/21	Covishield
68369	2021-09-07		48	Siddipet
68387	2021-09-07		38	Siddipet
68388	2021-09-07		60	Siddipet
68389	2021-09-07		35	Siddipet
68393	2021-09-07		30	Siddipet
ST13	2021-09-07		26	Siddipet
ncov-106465	2021-09-06		63	MEDCHAL	20	YES			Complete	2021-01-05	7/15/21
124426	2021-09-06		28	HYDERABAD	22.1	YES			Partial			Covishield
124427	2021-09-06		2	HYDERABAD	20.6
124397	2021-09-06		45	HYDERABAD	19.1
124507	2021-09-06		25	HYDERABAD	16.5	YES			Partial
124518	2021-09-06		25	HYDERABAD	25.4	YES			Complete	3/21/21	6/17/21	Covishield
C-216250	2021-09-06		49	HYDERABAD		YES			Complete	2021-02-05	7/20/21	Covishield
C-216257	2021-09-06		24	HYDERABAD		YES			Complete	2021-03-04	6/13/21	Covishield
C-216374	2021-09-06		34	HYDERABAD		YES			Partial			Covishield
C-216549	2021-09-06		42	HYDERABAD
C-216819	2021-09-06		28	HYDERABAD		YES			Partial	2021-05-08		Covishield
C-216872	2021-09-06		31	HYDERABAD		YES			Partial	8/27/21		Covishield
C-216890	2021-09-06		34	HYDERABAD		YES			Complete		6/21/21	Covishield
C-217070	2021-09-06		65	HYDERABAD		YES			Partial			Covishield
68337	2021-09-06		68			YES			Partial	5/17/21		Covishield
C-215619	2021-09-05		25	HYDERABAD		YES			Partial	2021-03-04		Covishield
C-215646	2021-09-05		20	HYDERABAD
C-215653	2021-09-05		58	HYDERABAD		YES			Complete	2021-01-04	5/30/2021	Covishield
C-215774	2021-09-05		37	HYDERABAD
C-215863	2021-09-05		34	HYDERABAD		YES			Complete		7/29/21	Covishield
C-216199	2021-09-05		27	HYDERABAD
C-214667	2021-09-05		25	HYDERABAD		YES			Complete	2021-01-04	5/31/2021	Covishield
C-216330	2021-09-05		75	HYDERABAD
25467	2021-09-05		46	HYDERABAD		YES			Partial	2021-01-06		Covishield
25474	2021-09-05		28	HYDERABAD		YES			Partial			Covishield
25475	2021-09-05		50	HYDERABAD
25477	2021-09-05		28	HYDERABAD		YES			Complete			Covishield
68325	2021-09-05		23	HYDERABAD		YES			Complete			Covishield
68321	2021-09-05		41	HYDERABAD						3/27/2021	2021-02-05
68323	2021-09-05		70	MEDCHAL
ncov-106066	2021-09-04		67	MEDCHAL	20	YES			Complete		2021-03-07
ncov-106086	2021-09-04		25	KUMRAMBHEEM	20	YES			Partial
124353	2021-09-04		55	HYDERABAD	18.8
C-214714	2021-09-04		53	HYDERABAD		YES			Complete	2021-02-04	5/21/21	Covishield
C-214887	2021-09-04		40	HYDERABAD
C-214893	2021-09-04		32	HYDERABAD
C-214910	2021-09-04		43	HYDERABAD
C-214986	2021-09-04		28	HYDERABAD		YES			Complete	5/28/21	8/14/21	Covishield
C-215179	2021-09-04		32	HYDERABAD		YES			Complete	2021-12-05	2021-05-08	Covishield
C-215212	2021-09-04		58	HYDERABAD		YES			Complete	5/29/21	2021-07-08	Covishield
C-215248	2021-09-04		39	HYDERABAD		YES			Complete	2021-05-05	7/20/21	Covishield
C-215320	2021-09-04		60	HYDERABAD		YES			Complete	5/30/21	2021-05-08	Covishield
C-215326	2021-09-04		55	HYDERABAD		YES			Complete		2021-04-08	Covishield
C-214663	2021-09-04		33	HYDERABAD		YES			Partial			Covishield
C-215512	2021-09-04		75	HYDERABAD		YES			Partial			Covishield
C-215513	2021-09-04		40	HYDERABAD
C-215514	2021-09-04		78	HYDERABAD
C-215521	2021-09-04		20	HYDERABAD
C-215534	2021-09-04		36	HYDERABAD
109777	2021-09-04		26	HYDERABAD
WGS56_GMCSDPT	2021-09-04		29	Siddipet
WGS57_GMCSDPT	2021-09-04		21	Siddipet
NMCVD39221	2021-09-04		22	MEDCHAL
68313	2021-09-04		50	MEDCHAL
ncov-105764	2021-09-03		33	MEDCHAL	22
ncov-105815	2021-09-03		50	SIRCILLA	18
124287	2021-09-03		39	HYDERABAD	19.3
124249	2021-09-03		33	HYDERABAD	16.4
C-214134	2021-09-03		47	HYDERABAD		YES			Complete	2021-04-05	7/21/21	Covishield
C-214144	2021-09-03		30	HYDERABAD
C-214146	2021-09-03		36	HYDERABAD		YES			Partial	2021-03-07		Covishield
C-214222	2021-09-03		22	HYDERABAD		YES			Partial			Covishield
C-214245	2021-09-03		30	HYDERABAD		YES			Partial			Covishield
C-214281	2021-09-03		26	HYDERABAD		YES			Partial	2021-05-07		Covishield
C-214293	2021-09-03		25	HYDERABAD
C-214436	2021-09-03		47	HYDERABAD
C-214471	2021-09-03		26	HYDERABAD		YES			Partial	8/15/21		Covishield
C-214655	2021-09-03		51	HYDERABAD
110063	2021-09-03		25	HYDERABAD
WGS58_GMCSDPT	2021-09-03		26	Siddipet
WGS59_GMCSDPT	2021-09-03		21	Siddipet
WGS60_GMCSDPT	2021-09-03		31	Siddipet
68262	2021-09-03		31	SIRCILLA		YES			Complete		2021-12-08	Covishield
68257	2021-09-03		57	SIRCILLA
68251	2021-09-03		16	SIRCILLA
nvov-105464	2021-09-02		50	SIRCILLA	20
124138	2021-09-02		63	HYDERABAD	18.7	YES			Partial			Covishield
124149	2021-09-02		30	HYDERABAD	27.7
C-205100	2021-09-02		36	HYDERABAD	16
C-213520	2021-09-02		47	HYDERABAD		YES			Complete	2021-04-04	2021-02-07	Covishield
C-213521	2021-09-02		37	HYDERABAD		YES			Complete	2021-08-08		Covishield
C-213527	2021-09-02		39	HYDERABAD		YES			Partial			Covishield
C-213529	2021-09-02		35	HYDERABAD		YES			Partial			Covishield
C-213543	2021-09-02		25	HYDERABAD
C-213604	2021-09-02		63	HYDERABAD		YES			Complete		6/27/21	Covishield
C-213675	2021-09-02		39	HYDERABAD		YES			Partial			Covishield
C-213708	2021-09-02		35	HYDERABAD
109784	2021-09-02		51	HYDERABAD
25282	2021-09-02		47	HYDERABAD		YES			Complete	2021-02-06	8/29/21	Covishield
25283	2021-09-02		46	HYDERABAD		YES			Complete			Covishield
25284	2021-09-02		14	HYDERABAD
NMCVD38758	2021-09-02		16	HYDERABAD
NMCVD38763	2021-09-02		49	HYDERABAD
NMCVD38920	2021-09-02		19	HYDERABAD
68234	2021-09-02		41	HYDERABAD		YES			Complete	5/13/21	7/25/21	Covishield
68244	2021-09-02		24	HYDERABAD		YES			Complete			Covishield
ncov-105605	2021-09-01		53	KUMRAMBHEEM	20	YES			Complete	5/21/21	2021-05-08
124066	2021-09-01		23	HYDERABAD	14.9
124069	2021-09-01		25	HYDERABAD	32.3
C-203073	2021-09-01		36	HYDERABAD	14	YES			Partial			Covishield
109551	2021-09-01		40	HYDERABAD
WGS55_GMCSDPT	2021-09-01		53	Siddipet
NMCVD38497	2021-09-01		53	Siddipet
68192	2021-09-01		42	Siddipet		YES			Complete			Covishield
68202	2021-09-01		22	Siddipet		YES			Complete			Covishield
68207	2021-09-01		70	Siddipet
123872	2021-08-31		27	HYDERABAD	16.4
C-208645	2021-08-31		22	HYDERABAD	14	YES			Partial	2021-12-08		Covishield
C-202132	2021-08-31		36	HYDERABAD	20	YES			Partial	7/27/21		Covishield
NMCVD38427	2021-08-31		45	MEDCHAL
68175	2021-08-31		24	MEDCHAL		YES			Partial			Covishield
68179se	2021-08-31		30	MEDCHAL		YES			Partial			Covishield
ncov-104619	2021-08-30		56	MEDCHAL	26	YES			Complete
123771	2021-08-30		28	HYDERABAD	29.1
123828	2021-08-30		30	HYDERABAD	16.2
C-208785	2021-08-30		68	HYDERABAD	22
C-201913	2021-08-30		32	HYDERABAD	16	YES			Complete			Covishield
109379	2021-08-30		32	HYDERABAD
109381	2021-08-30		62	HYDERABAD
309	2021-08-30		35	HYDERABAD
NMCVD38220	2021-08-30		55	HYDERABAD
68169	2021-08-30		65	HYDERABAD
C-208784	2021-08-29		50	HYDERABAD	26
C-201318	2021-08-29		16	HYDERABAD	20
108218	2021-08-29		25	HYDERABAD		YES			Partial			Covishield
307	2021-08-29		50	HYDERABAD
1555	2021-08-29		NA	HYDERABAD
24707	2021-08-29		51	HYDERABAD		YES			Complete	2021-04-14	2021-07-08	Covishield
NMCVD37975	2021-08-29		24	HYDERABAD
68126	2021-08-29		24	HYDERABAD		YES			Partial
68127	2021-08-29		22	HYDERABAD		YES			Partial
ncov-104083	2021-08-28		38	SIRCILLA	26
123677	2021-08-28		35	HYDERABAD	19.3
123706	2021-08-28		31	HYDERABAD	23.8
C-207043	2021-08-28		70	HYDERABAD	28
C-201317	2021-08-28		14	HYDERABAD	20
106934	2021-08-28		36	HYDERABAD
107477	2021-08-28		48	HYDERABAD		YES			Complete	4/18/21	5/19/21	Covaxin
108199	2021-08-28		34	HYDERABAD		YES			Complete	2021-04-07	2021-06-08	Covaxin
109288	2021-08-28		84	HYDERABAD		YES			Complete	3/16/21	4/13/21	Covishield
109289	2021-08-28		78	HYDERABAD		YES			Complete	2021-12-03	2021-10-04	Covishield
305	2021-08-28		31	SIRCILLA
1011	2021-08-28		18	SIRCILLA
24655	2021-08-28		57	SIRCILLA		YES			Complete	2021-04-02	2021-05-10	Covaxin
25006	2021-08-28		46	SIRCILLA		YES			Complete			Covishield
25007	2021-08-28		18	SIRCILLA
NMCVD37914	2021-08-28		44	SIRCILLA
68094	2021-08-28		37	SIRCILLA		YES			Partial
ncov-103880	2021-08-27		19	SIRCILLA	18
123502	2021-08-27		38	HYDERABAD	21.5
123518	2021-08-27		35	HYDERABAD	17.9
123526	2021-08-27		45	HYDERABAD	26.8
123549	2021-08-27		57	HYDERABAD	22	YES			Complete
C-207048	2021-08-27		60	HYDERABAD	20
C-208542	2021-08-27		31	HYDERABAD	16	YES			Partial			Covishield
C-200749	2021-08-27		36	HYDERABAD	16
181	2021-08-27		NA	HYDERABAD
987	2021-08-27		34	HYDERABAD
24654	2021-08-27		65	HYDERABAD		YES			Complete	2021-04-08	2021-05-07	Covaxin
24929	2021-08-27		28	HYDERABAD
ncov-103482	2021-08-26		65	SIRCILLA	22
123364	2021-08-26		24	HYDERABAD	24.9
123420	2021-08-26		47	HYDERABAD	24.6
C-203124	2021-08-26		18	HYDERABAD	16
C-200465	2021-08-26		31	HYDERABAD	18
180	2021-08-26		NA	MEDCHAL
983	2021-08-26		32	MEDCHAL
24597	2021-08-26		38	MEDCHAL
68073	2021-08-26		80	MEDCHAL		YES			Partial
68056	2021-08-26		31	MEDCHAL		YES			Partial
ncov-103225	2021-08-25		60	MEDCHAL	20	YES			Complete
123281	2021-08-25		26	HYDERABAD	21
C-201444	2021-08-25		72	HYDERABAD	24
C-208441	2021-08-25		26	HYDERABAD	20	YES			Partial			Covaxin
C-209076	2021-08-25		29	HYDERABAD	18	YES			Partial			Covishield
205	2021-08-25		45	HYDERABAD
959	2021-08-25		75	HYDERABAD
24199	2021-08-25		19	HYDERABAD
24823	2021-08-25		42	HYDERABAD		YES			Partial			Covishield
24867	2021-08-25		30	HYDERABAD
68036	2021-08-25		42	HYDERABAD		YES			Partial
68025	2021-08-25		90	HYDERABAD
ncov-102942	2021-08-24		24	SIRCILLA	18	YES			Complete
123084	2021-08-24		55	HYDERABAD	16.2
123143	2021-08-24		30	HYDERABAD	22.3
123148	2021-08-24		42	HYDERABAD	15.2
C-200554	2021-08-24		22	HYDERABAD	12
C-208301	2021-08-24		21	HYDERABAD	12
C-209063	2021-08-24		42	HYDERABAD	12	YES			Complete			Covishield
108493	2021-08-24		23	HYDERABAD
108546	2021-08-24		68	HYDERABAD
108548	2021-08-24		23	HYDERABAD
211	2021-08-24		20
953	2021-08-24		16
23942	2021-08-24		75
WGS54_GMCSDPT	2021-08-24		25	Siddipet
NMCVD37791	2021-08-24		39
ncov-102617	2021-08-23		61	SIRCILLA	22	YES			Complete
122902	2021-08-23		56	HYDERABAD	22.5
122903	2021-08-23		52	HYDERABAD	12.3
C-209642	2021-08-23		6	HYDERABAD	28
C-208187	2021-08-23		13	HYDERABAD	16
C-209040	2021-08-23		23	HYDERABAD	20	YES			Partial			Covishield
108300	2021-08-23		23	HYDERABAD		YES		COVISHIELD	Partial			Covishield
204	2021-08-23		31	HYDERABAD
934	2021-08-23		32	HYDERABAD
23877	2021-08-23		24	HYDERABAD		YES			Partial	2021-07-10		Covaxin
NMCVD36650	2021-08-23		27	HYDERABAD
68008	2021-08-23		30	HYDERABAD		YES			Partial
C-209641	2021-08-22		4	HYDERABAD	28
C-208185	2021-08-22		45	HYDERABAD	20
C-209035	2021-08-22		26	HYDERABAD	24		YES
194	2021-08-22		NA	HYDERABAD
926	2021-08-22		17	HYDERABAD
NMCVD31848	2021-08-22		45	HYDERABAD
ncov-102252	2021-08-21		55	SIRCILLA	18	YES			Partial
ncov-102286	2021-08-21		27	SIRCILLA	18
122691	2021-08-21		30	HYDERABAD	23
C-209639	2021-08-21		31	HYDERABAD	24	YES			Complete			Covishield
C-209015	2021-08-21		72	HYDERABAD	28	YES			Complete			Covishield
165	2021-08-21		NA
873	2021-08-21		33
23854	2021-08-21		49
NMCVD30786	2021-08-21		70
67912	2021-08-21		23			YES			Partial
67908	2021-08-21		26
Xi716	2021-08-20		48	HYDERABAD	18	YES			Complete			Covishield
122566	2021-08-20		40	HYDERABAD	15.8
C-209638	2021-08-20		27	HYDERABAD	28
C-208987	2021-08-20		46	HYDERABAD	28	YES			Partial			Covishield
163	2021-08-20		NA
375	2021-08-20		NA
23853	2021-08-20		10
NMCVD29433	2021-08-20		43
67885	2021-08-20		43			YES			Partial
ncov-101672	2021-08-19		60	SIRCILLA	20
ncov-101673	2021-08-19		55	SIRCILLA	20	YES			Partial
122454	2021-08-19		63	HYDERABAD	27.3
122462	2021-08-19		49	HYDERABAD	28
122504	2021-08-19		26	HYDERABAD	20.9
122512	2021-08-19		49	HYDERABAD	22.9
C-209637	2021-08-19		25	HYDERABAD	14
C-208986	2021-08-19		11	HYDERABAD	12
C-206739	2021-08-19		37	HYDERABAD	20	YES			Complete	2021-01-05	2021-05-06	Covishield
107832	2021-08-19		23	HYDERABAD		YES			Complete	2021-10-07	2021-08-08	Covaxin
66	2021-08-19		18
328	2021-08-19		NA
23646	2021-08-19		29			YES			Complete	2021-04-12	2021-06-05	Covishield
WGS51_GMCSDPT	2021-08-19		19	Siddipet
WGS52_GMCSDPT	2021-08-19		35	Siddipet
WGS53_GMCSDPT	2021-08-19		87	Siddipet
NMCVD28714	2021-08-19		35
67855	2021-08-19		52			YES			Partial
ncov-101266	2021-08-18		34	SIRCILLA	20	YES			Partial
ncov-101269	2021-08-18		26	SIRCILLA	18	YES			Partial
122385	2021-08-18		40	HYDERABAD	19.8
122429	2021-08-18		14	HYDERABAD	31.5
C-209626	2021-08-18		20	HYDERABAD	14	YES			Partial			Covishield
C-208023	2021-08-18		67	HYDERABAD	14	YES			Complete			Covishield
C-208985	2021-08-18		50	HYDERABAD	14	YES			Partial			Covishield
C-206565	2021-08-18		45	HYDERABAD	18	YES			Partial	7/17/21		Covishield
107791	2021-08-18		40	HYDERABAD
63	2021-08-18		25
320	2021-08-18		25
23608	2021-08-18		0.6
NMCVD27166	2021-08-18		32
67843	2021-08-18		40
ncov-100977	2021-08-17		62	SIRCILLA	20	YES			Complete	2021-12-05	2021-02-08
C-208719	2021-08-17		20	HYDERABAD	30	YES			Partial	2021-02-08		Covishield
C-207989	2021-08-17		50	HYDERABAD	22
C-208872	2021-08-17		4	HYDERABAD	28
C-204884	2021-08-17		24	HYDERABAD	24	YES			Partial	2021-05-07		Covishield
107483	2021-08-17		18	HYDERABAD
33	2021-08-17		21
319	2021-08-17		50
23540	2021-08-17		53
NMCVD23640	2021-08-17		68
67795	2021-08-17		33			YES			Partial	2021-12-06
67809	2021-08-17		29
WGS41_GMCSDPT	2021-08-16		51	Siddipet	17.7
WGS42_GMCSDPT	2021-08-16		42	Siddipet	28.8
WGS43_GMCSDPT	2021-08-16		42	Siddipet	20.9
WGS44_GMCSDPT	2021-08-16		18	Siddipet	19.5
WGS45_GMCSDPT	2021-08-16		16	Siddipet	26.4
WGS46_GMCSDPT	2021-08-16		70	Siddipet	26
WGS47_GMCSDPT	2021-08-16		48	Siddipet	25.3
WGS48_GMCSDPT	2021-08-16		50	Siddipet	16.8
WGS49_GMCSDPT	2021-08-16		30	Siddipet	26.3
WGS50_GMCSDPT	2021-08-16		8	Siddipet	29.8
ncov-100688	2021-08-16		31	MEDCHAL	24
C-208715	2021-08-16		18	HYDERABAD	22	YES			Complete		2021-11-07	Covishield
C-207948	2021-08-16		31	HYDERABAD	22	YES			Complete	1/30/21	2021-02-03	Covishield
C-203117	2021-08-16		25	HYDERABAD	18	YES			Partial	7/21/21		Covishield
32	2021-08-16		15
313	2021-08-16		29
1612	2021-08-16		NA
NMCVD21538	2021-08-16		73
67751	2021-08-14		25	Bhupalapally	21.75
67750	2021-08-14		28	Bhupalapally	26.16
ncov-100188	2021-08-14		39	SIRCILLA	22	YES			Complete
121835	2021-08-14		34	HYDERABAD	18.2
ncov-99907	2021-08-13		32		18
ncov-99950	2021-08-13		41		20
ncov-99990	2021-08-13		28		22
121537	2021-08-13		41	GHMC	18.7
121590	2021-08-13		35	GHMC	14.9
121595	2021-08-13		9	GHMC	31
121596	2021-08-13		2	GHMC	21.3
121732	2021-08-13		36	Sangareddy	16.8
ncov-99446	2021-08-12		28		16
121002	2021-08-12		24	GHMC	15.2
106684	2021-08-12		29	KHAMMAM	18.4
106795	2021-08-12		78	HYDERABAD	19.8	YES			Complete	5/1/2021	6/5/2021	Covaxin
106822	2021-08-12		65	HYDERABAD	24.1
106850	2021-08-12		26	HYDERABAD	18.4	YES			Complete	3/27/2021	5/2/2021	Covishield
67671	2021-08-11		29	Bhupalapally	25.58
ncov-99239	2021-08-11		28		16
120732	2021-08-11		25	GHMC	14.8
120737	2021-08-11		55	GHMC	16.7
106674	2021-08-11		60	BHONGIRI	23.3
67667	2021-08-10		52	Bhupalapally	24.6
ncov-98959	2021-08-10		13		22
120410	2021-08-10		45	GHMC	22.3
106472	2021-08-10		25	HYDERABAD	30.4	YES			Partial	6/1/2021		Covishield
C-195671	2021-08-10		69	HYDERABAD	16
C-196522	2021-08-10		23	HYDERABAD	18
C-196523	2021-08-10		23	HYDERABAD	16
67618	2021-08-09		38	WARANGAL	29.98
67589	2021-08-09		65	WARANGAL	13.74
ncov-98490	2021-08-09		22		22
120194	2021-08-09		28	Sangareddy	26.02
120237	2021-08-09		30	Sangareddy	20.2
106217	2021-08-09		35	HYDERABAD	19.1	YES			Complete	4/1/2021	5/31/2021	Covaxin
119741	2021-08-08		21	Sangareddy	24.3
C-194794	2021-08-08		33	HYDERABAD	22
C-194795	2021-08-08		55	HYDERABAD	22
C-194804	2021-08-08		60	HYDERABAD	24
67524	2021-08-07		50	WARANGAL	19.8
ncov-97895	2021-08-07		38		24
119676	2021-08-07		32	GHMC	15.06
119677	2021-08-07		24	GHMC	25.76	YES			Complete	2021-04-05	7/17/21	Covishield
106161	2021-08-07		30	HYDERABAD	22.6	YES			Partial	4/3/2021		Covishield
WGS38_GMCSDPT	2021-08-07		42	Siddipet	26.3
C-193335	2021-08-07		42	HYDERABAD	18
C-193151	2021-08-07		61	HYDERABAD	18
C-193152	2021-08-07		52	HYDERABAD	18
C-193153	2021-08-07		32	HYDERABAD	16
C-194078	2021-08-07		19	HYDERABAD	24
67461	2021-08-06		40	WARANGAL	24.59
67517	2021-08-06		85	WARANGAL	20.47
119233	2021-08-06		24	GHMC	24.2
119234	2021-08-06		4	GHMC	19.7
105886	2021-08-06		60	HYDERABAD	20.9	YES			Complete	4/1/2021	5/30/2021	Covishield
105959	2021-08-06		18	RANGAREDDY	19.7
106019	2021-08-06		25	HYDERABAD	29.6
C-193139	2021-08-06		55	HYDERABAD	18
67440	2021-08-05		21	MULUGU	20.99
ncov-97144	2021-08-05		25		20
ncov-97423	2021-08-05		59		16
118831	2021-08-05		75	Sangareddy	26.3
WGS36_GMCSDPT	2021-08-05		21	Siddipet	29.4
C-191516	2021-08-05		45	HYDERABAD	22
C-191679	2021-08-05		32	HYDERABAD	20
C-191835	2021-08-05		23	HYDERABAD	16
C-191848	2021-08-05		52	HYDERABAD	18
C-191938	2021-08-05		28	HYDERABAD	15
ncov-96674	2021-08-04		36		18
118487	2021-08-04		54	GHMC	24.3	YES			Complete		2021-02-07	Covishield
105721	2021-08-04		27	KURNOOL	25.9
C-190508	2021-08-04		29	HYDERABAD	28
C-190516	2021-08-04		34	HYDERABAD	24
C-190524	2021-08-04		15	HYDERABAD	22
C-190585	2021-08-04		26	HYDERABAD	28
C-190673	2021-08-04		35	HYDERABAD	28
C-190681	2021-08-04		17	HYDERABAD	16
C-190734	2021-08-04		29	HYDERABAD	26
C-190736	2021-08-04		75	HYDERABAD	20
67375	2021-08-03		25	Bhupalapally	24.74
67367	2021-08-03		29	MULUGU	16.22
ncov-96185	2021-08-03		47		18
105497	2021-08-03		22	HYDERABAD	24.6
105591	2021-08-03		21	HYDERABAD	24.3
C-189554	2021-08-03		50	HYDERABAD	26
C-189563	2021-08-03		28	HYDERABAD	22
WGS31_GMC_SDPT	2021-08-02		29	Siddipet
WGS32_GMC_SDPT	2021-08-02		62	Siddipet
WGS33_GMC_SDPT	2021-08-02		24	Siddipet
WGS34_GMC_SDPT	2021-08-02		77	Siddipet
WGS35_GMC_SDPT	2021-08-02		55	Siddipet
67359	2021-08-02		50	WARANGAL	16.07
ncov-95722	2021-08-02		34		22
C-188738	2021-08-02		65	HYDERABAD	24
67317	2021-08-01		32	WARANGAL	26.97
117448	2021-08-01		63	GHMC	27.5
C-188703	2021-08-01		71	HYDERABAD	24
C-187481	2021-07-31		8	HYDERABAD	28
C-188005	2021-07-31		43	HYDERABAD	16
C-187953	2021-07-31		76	HYDERABAD	22
C-188094	2021-07-31		21	HYDERABAD	24
C-188102	2021-07-31		28	HYDERABAD	18
116254	2021-07-31		59	GHMC	30.4	YES			Complete	4/11/2021	7/6/2021	Covishield
116818	2021-07-31		34	GHMC	15.5	YES			Partial	4/2/2021		Covishield
ncov-95209	2021-07-31		25		22
105110	2021-07-31		7	HYDERABAD	21
105221	2021-07-31		50	RANGAREDDY	25.8
105109	2021-07-31		36	HYDERABAD	23.8
ncov-94867	2021-07-30		34	HYDERABAD	26
ncov-94890	2021-07-30		52	HYDERABAD	22
104978	2021-07-30		11	HYDERABAD	20.8
104979	2021-07-30		43	HYDERABAD	21.4
115310	2021-07-30		30	GHMC	20.9	YES			Partial	5/2/2021		Covishield
115392	2021-07-30		23	GHMC	15.5
Sur_14	2021-07-30		70	SURYAPET	25.61	YES			Complete		2021-12-06	Covishield
Sur_15	2021-07-30		60	SURYAPET	28.81
ncov-95244	2021-07-30		45		20
105107	2021-07-30		36	HYDERABAD	20.5
ncov-94698	2021-07-29		22	HYDERABAD	20
67101	2021-07-29		23	Warangal	27.7
67151	2021-07-29		26	Warangal	17.58
104788	2021-07-29		27	HYDERABAD	24.2
104805	2021-07-29		25	NALGONDA	24.5
114814	2021-07-29		40	Jangaon	15.6
114815	2021-07-29		18	Jangaon	23.1
114816	2021-07-29		23	Jangaon	18.6
114817	2021-07-29		40	Jangaon	23.8
115002	2021-07-29		27	Jagital	15.7
115004	2021-07-29		64	Jagital	14.2
115005	2021-07-29		36	Jagital	15.9
115006	2021-07-29		54	Jagital	15.6
ncov-94076	2021-07-28		30	HYDERABAD	22
ncov-94427	2021-07-28		59	HYDERABAD	16
67028	2021-07-28		25	Warangal	24.47
66992	2021-07-28		27	Mulgu	23.78
104648	2021-07-28		27	HYDERABAD	19.1
104733	2021-07-28		18	RANGA REDDY	18.5
C-186565	2021-07-28		10	HYDERABAD	20
C-186119	2021-07-28		40	HYDERABAD	20
C-186161	2021-07-28		51	HYDERABAD	20
C-186162	2021-07-28		26	HYDERABAD	20
C-186255	2021-07-28		22	HYDERABAD	30
C-186256	2021-07-28		35	HYDERABAD	20
C-186270	2021-07-28		24	HYDERABAD	14
114239	2021-07-28		12	Sangaredddy	18.4
114403	2021-07-28		40	GHMC	26.9	YES			Complete	4/1/2021	6/31/2021	Covishield
Sur_13	2021-07-28		80	SURYAPET	22.61
Xi715	2021-07-27		24	CDFD	26.6	YES			Complete	5/29/21	6/31/21	Covishield
ncov-93573	2021-07-27		63	HYDERABAD	22
66967	2021-07-27		70	Warangal	17.98
66976	2021-07-27		65	Warangal	28.15
104554	2021-07-27		71	MALKAJGIRI	21.1	YES			Partial	2021-11-06		Covishield
104584	2021-07-27		37	HYDERABAD	23.3
C-185210	2021-07-27		11	HYDERABAD	24
C-185231	2021-07-27		50	HYDERABAD	14
C-185261	2021-07-27		74	HYDERABAD	28
C-185407	2021-07-27		30	HYDERABAD	30
113690	2021-07-27		22	GHMC	19.1
WGS29_GMC_SDPT	2021-07-27		37	Siddipet
ncov-93194	2021-07-26		28	HYDERABAD	18
ncov-93127	2021-07-26		33	HYDERABAD	22
ncov-93128	2021-07-26		27	HYDERABAD	20
ncov-93141	2021-07-26		60	HYDERABAD	24
ncov-93143	2021-07-26		60	HYDERABAD	20
66934	2021-07-26		55	Warangal	24.73
104363	2021-07-26		24	HYDERABAD	22.1
104366	2021-07-26		22	MEDCHAL	19.5	YES			Partial	6/27/21		Covishield
C-184336	2021-07-26		70	HYDERABAD	22
C-184482	2021-07-26		30	HYDERABAD	20
C-184485	2021-07-26		50	HYDERABAD	18
113472	2021-07-26		15	Jagital	19.7
WGS28_GMC_SDPT	2021-07-26		65	Siddipet
Sur_12	2021-07-26		60	SURYAPET	20.88	YES			Complete	5/15/21	2021-01-07	Covishield
66920	2021-07-25		34	Warangal	28.12
104253	2021-07-25		19	HYDERABAD	19.8
C-183212	2021-07-25		43	HYDERABAD	14
C-183216	2021-07-25		10	HYDERABAD	22
C-183465	2021-07-25		55	HYDERABAD	16
C-183067	2021-07-25		44	HYDERABAD	28
C-183848	2021-07-25		45	HYDERABAD	20
C-183851	2021-07-25		19	HYDERABAD	UD
C-183854	2021-07-25		21	HYDERABAD	20
113342	2021-07-25		10	Sangaredddy	20.2
Xi714	2021-07-24		40	JOGULAMBA	32.3
ncov-92551	2021-07-24		50	MEDCHAL	22
104137	2021-07-24		47	HYDERABAD	18.5	YES			Partial	NA		Covishield
C-182724	2021-07-24		25	HYDERABAD	14
C-182748	2021-07-24		32	HYDERABAD	16
C-182771	2021-07-24		46	HYDERABAD	18
113112	2021-07-24		20	GHMC	19.82
WGS27_GMC_SDPT	2021-07-24		28	Siddipet
SLG-1	2021-07-23		56	MEDCHAL	19/07/2021 CTSS 9/25
SLG-2	2021-07-23		34	WEST GODAWARI	22/07/2021 CTSS 15/25	YES	YES		Complete	6/22/2021	7/29/2021	Covaxin
SLG-3	2021-07-23		52	BHADRADRI	19/07/2021 CT-22.06
Xi713	2021-07-23		55	JOGULAMBA	27.9
ncov-92200	2021-07-23		32	HYDERABAD	22
ncov-92526	2021-07-23		13	HYDERABAD	22
ncov-92208	2021-07-23		55	HYDERABAD	22
ncov-92236	2021-07-23		49	HYDERABAD	20
ncov-92300	2021-07-23		25	MEDCHAL	20
ncov-92344	2021-07-23		50	MEDCHAL	24
66875	2021-07-23		50	Warangal	29.03
66865	2021-07-23		32	Mulugu	20.54
104086	2021-07-23		41	YADAGIR	22.4
104106	2021-07-23		21	HYDERABAD	20.2	YES			Partial	2021-03-07		Covishield
C-182120	2021-07-23		40	HYDERABAD	14
C-182445	2021-07-23		22	HYDERABAD	16
C-182511	2021-07-23		65	HYDERABAD	12
C-182255	2021-07-23		25	HYDERABAD	24
C-182257	2021-07-23		35	HYDERABAD	22
WGS26_GMC_SDPT	2021-07-23		25	Siddipet
Sur_8	2021-07-23		49	SURYAPET	27.5
Sur_9	2021-07-23		40	SURYAPET	24.03
Sur_10	2021-07-23		63	SURYAPET	24.58
Xi712	2021-07-22		37	JOGULAMBA	24.6
ncov-91834	2021-07-22		47	HYDERABAD	22
ncov-91835	2021-07-22		27	MEDCHAL	20
ncov-91842	2021-07-22		40	MEDCHAL	24
ncov-91844	2021-07-22		20	MEDCHAL	22
ncov-92360	2021-07-22		35	MEDCHAL	20
66825	2021-07-22		41	Warangal	21.97
103957	2021-07-22		17	MULUGU	27.5
103890	2021-07-22		35	HYDERABAD	22.3	YES			Complete	2021-07-03	2021-08-04	Covishield
C-181286	2021-07-22		7	HYDERABAD	24
C-181603	2021-07-22		50	HYDERABAD	16
C-181683	2021-07-22		25	HYDERABAD	18
C-131722	2021-07-22		30	HYDERABAD	18
C-181489	2021-07-22		80	HYDERABAD	20
C-181490	2021-07-22		30	HYDERABAD	28
C-181491	2021-07-22		52	HYDERABAD	189
C-181495	2021-07-22		60	HYDERABAD	26
112544	2021-07-22		27	GHMC	22.4
103757	2021-07-21		25	RANGA REDDY	24.2
C-180454	2021-07-21		30	HYDERABAD	14
C-180473	2021-07-21		10	HYDERABAD	26
C-180512	2021-07-21		40	HYDERABAD	14
C-180513	2021-07-21		17	HYDERABAD	20
C-180514	2021-07-21		14	HYDERABAD	14
C-180165	2021-07-21		23	HYDERABAD	24
C-180768	2021-07-21		50	HYDERABAD	26
112513	2021-07-21		12	Jagital	15.8
Sur_6	2021-07-21		70	SURYAPET	19.78
Sur_7	2021-07-21		39	SURYAPET	25.42
Xi709	2021-07-20		60	JOGULAMBA	18.1
Xi710	2021-07-20		38	JOGULAMBA	9.2
Xi711	2021-07-20		34	JOGULAMBA	34.5
ncov-91661	2021-07-20		24	HYDERABAD	16
ncov-91398	2021-07-20		34	HYDERABAD	22
ncov-91405	2021-07-20		21	HYDERABAD	20
ncov-91421	2021-07-20		18	HYDERABAD	22
ncov-91422	2021-07-20		12	HYDERABAD	20
ncov-91423	2021-07-20		65	HYDERABAD	20
66799	2021-07-20		42	Warangal	22.73
103668	2021-07-20		65	NALGONDA	26.9
C-179395	2021-07-20		31	HYDERABAD	18
C-179602	2021-07-20		9	HYDERABAD	20
C-179916	2021-07-20		31	HYDERABAD	20
C-180119	2021-07-20		20	HYDERABAD	18
C-180132	2021-07-20		65	HYDERABAD	14
GS16	2021-07-20		21	NALGONDA
GS17	2021-07-20		58	NALGONDA
GS18	2021-07-20		65	NALGONDA
111980	2021-07-20		28	Sangaredddy	24.4
112140	2021-07-20		23	Jangaon	17.1
WGS25-GMC-SDPT	2021-07-19		50	Siddipet	29.6
ncov-91049	2021-07-19		35	HYDERABAD	16
ncov-91259	2021-07-19		68	HYDERABAD	22
ncov-91050	2021-07-19		27	HYDERABAD	22
ncov-91069	2021-07-19		18	HYDERABAD	20
ncov-91070	2021-07-19		39	HYDERABAD	24
66742	2021-07-19		40	Warangal	23.13
103559	2021-07-19		18	MANCHERIAL	20.6
C-178523	2021-07-19		60	HYDERABAD	14
C-178604	2021-07-19		21	HYDERABAD	14
C-178950	2021-07-19		55	HYDERABAD	12
C-178965	2021-07-19		31	HYDERABAD	16
C-179290	2021-07-19		10	HYDERABAD	20
C-178362	2021-07-19		23	HYDERABAD	14
C-179075	2021-07-19		44	HYDERABAD	18
GS13	2021-07-19		34	NALGONDA
111741	2021-07-19		68	GHMC	20.4
111870	2021-07-19		27	Jagital	19.5
Sur_4	2021-07-19		34	SURYAPET	17.97
Sur_5	2021-07-19		65	SURYAPET	26.02
Xi663	2021-07-18		45	JOGULAMBA	16.7
Xi664	2021-07-18		16	JOGULAMBA	19.8
66720	2021-07-18		25	Bhpl	27.78
103420	2021-07-18		21	HYDERABAD	22	YES			Complete	4/14/21	5/17/21	Covishield
C-177575	2021-07-18		60	HYDERABAD	14
C-177646	2021-07-18		18	HYDERABAD	18
C-177649	2021-07-18		8	HYDERABAD	20
C-177688	2021-07-18		35	HYDERABAD	14
C-178021	2021-07-18		10	HYDERABAD	14
C-177536	2021-07-18		55	HYDERABAD	22
111626	2021-07-18		40	Sangaredddy	21.4
Sur_3	2021-07-18		35	NALONDA	23.08
Xi662	2021-07-17		40	JOGULAMBA	25.9
103302	2021-07-17		12	HYDERABAD	27.5
103336	2021-07-17		48	HYDERABAD	27.2
C-177332	2021-07-17		55	HYDERABAD	18
C-177374	2021-07-17		32	HYDERABAD	20
C-177402	2021-07-17		42	HYDERABAD	22
C-177406	2021-07-17		27	HYDERABAD	18
111266	2021-07-17		40	GHMC	26.1	YES			Complete		2021-02-07	Covishield
111300	2021-07-17		9	GHMC	22.1
111532	2021-07-17		50	Sangaredddy	19.1
Sur_1	2021-07-17		46	SURYAPET	22.03
Sur_2	2021-07-17		67	JANAGAM	16.34
NMCVD28639	2021-07-17		30	Hyderabad	18.79	YES		Post vaccination	Complete	5/25/21	6/29/21	Covishield
WGS23-GMC-SDPT	2021-07-16		80	Siddipet	23.3
WGS24-GMC-SDPT	2021-07-16		50	Siddipet	25.8
ncov-90013	2021-07-16		36	HYDERABAD	18
ncov-89693	2021-07-16		32	HYDERABAD	22
ncov-89726	2021-07-16		15	HYDERABAD	20
ncov-89732	2021-07-16		17	HYDERABAD	24
103264	2021-07-16		20	HYDERABAD	20.3	YES			Partial	2021-05-06		Covaxin
C-176250	2021-07-16		35	HYDERABAD	16
C-176273	2021-07-16		48	HYDERABAD	22
C-176349	2021-07-16		25	HYDERABAD	28
C-176651	2021-07-16		7	HYDERABAD	28
C-176692	2021-07-16		74	HYDERABAD	20
C-176706	2021-07-16		6	HYDERABAD	18
GS10	2021-07-16		50	NALGONDA
GS11	2021-07-16		29	NALGONDA
GS12	2021-07-16		24	NALGONDA
110908	2021-07-16		24	GHMC	22.3	YES			Complete	5/20/21	2021-01-07	Covishield
110624	2021-07-15		55	GHMC	28.7
110652	2021-07-15		17	GHMC	21
Xi657	2021-07-15		52	JOGULAMBA	31.3
Xi658	2021-07-15		61	JOGULAMBA	20.8
Xi659	2021-07-15		60	JOGULAMBA	30.3
Xi660	2021-07-15		30	JOGULAMBA	13.6
Xi661	2021-07-15		32	JOGULAMBA	10.2
C-175651	2021-07-15		17	HYDERABAD	16
C-175657	2021-07-15		25	HYDERABAD	14
C-175880	2021-07-15		21	HYDERABAD	14
WGS22-GMC-SDPT	2021-07-15		25	Siddipet	25.8
ncov-89233	2021-07-15		0.6	HYDERABAD	18
ncov-89230	2021-07-15		60	HYDERABAD	22
ncov-89234	2021-07-15		50	HYDERABAD	20
ncov-89237	2021-07-15		42	HYDERABAD	22
ncov-89296	2021-07-15		36	HYDERABAD	24
ncov-89299	2021-07-15		27	HYDERABAD	20
66629	2021-07-15		65	Warangal	27.79
103085	2021-07-15		13	NIZAMABAD	25.6
GS09	2021-07-15		75	NALGONDA
ncov-88902	2021-07-14		25	-	20
102869	2021-07-14		62	HYDERABAD	26	YES
102870	2021-07-14		60	HYDERABAD	20.9	YES
102995	2021-07-14		32	HYDERABAD	21.4
102994	2021-07-14		60	HYDERABAD	23.6
110130	2021-07-14		16	Sangareddy	20.4
110342	2021-07-14		19	Jangaon	20.9
GGH_SRP_37842	2021-07-14		75	SURYAPET	24.68
Xi653	2021-07-14		30	JOGULAMBA	32.2
Xi654	2021-07-14		50	JOGULAMBA	19.8
Xi655	2021-07-14		48	JOGULAMBA	16.7
Xi656	2021-07-14		51	JOGULAMBA	21.8
C-174804	2021-07-14		56	HYDERABAD	16
C-174845	2021-07-14		28	HYDERABAD	18
C-175027	2021-07-14		50	HYDERABAD	20
C-175032	2021-07-14		42	HYDERABAD	26
C-175036	2021-07-14		25	HYDERABAD	14
C-175037	2021-07-14		55	HYDERABAD	16
C-175039	2021-07-14		57	HYDERABAD	30
C-175040	2021-07-14		31	HYDERABAD	16
ncov-88909	2021-07-14		50	HYDERABAD	20
ncov-88921	2021-07-14		31	HYDERABAD	22
ncov-88923	2021-07-14		24	HYDERABAD	20
GS06	2021-07-14		28	NALGONDA		YES			Complete		2021-12-06	Covishield
GS07	2021-07-14		24	NALGONDA
GS08	2021-07-14		55	NALGONDA
102790	2021-07-13		25	HYDERABAD	26.9	YES
102855	2021-07-13		55	WANAPARTHY	25.5
110069	2021-07-13		21	Jagital	21.8
GGH_SRP_37841	2021-07-13		61	SURYAPET	22.79
C-174239	2021-07-13		48	HYDERABAD	18
C-174301	2021-07-13		18	HYDERABAD	18
C-174322	2021-07-13		35	HYDERABAD	16
WGS21-GMC-SDPT	2021-07-13		50	Siddipet	27.1
21669	2021-07-13		38	MBNR
GS01	2021-07-13		68	NALGONDA
GS02	2021-07-13		32	NALGONDA
GS03	2021-07-13		21	NALGONDA
GS04	2021-07-13		61	NALGONDA
GS05	2021-07-13		40	NALGONDA
ncov-88042	2021-07-12		27	CHC KOLLAPUR	22
ncov-88381	2021-07-12		42	PHC ALWAL	20
102703	2021-07-12		27	HYDERABAD	26.9
109358	2021-07-12		30	Chintalbasthi	13.7
GGH-SRP-37840	2021-07-12		65	SURYAPET	26.93
Xi651	2021-07-12		18	GHMC	30.8			Stayed positive from 17.6.21 to 12.7.21. Previous sequencing ID Xi571.
C-173565	2021-07-12		34	HYDERABAD	16
C-173600	2021-07-12		18	HYDERABAD	14
C-173346	2021-07-12		10	HYDERABAD	20
C-173347	2021-07-12		57	HYDERABAD	20
C-173350	2021-07-12		33	HYDERABAD	14
C-173352	2021-07-12		26	HYDERABAD	26
C-173356	2021-07-12		47	HYDERABAD	16
ncov-87970	2021-07-12		30	MEDCHAL	22
ncov-87971	2021-07-12		21	MEDCHAL	22
C-173236	2021-07-11		35	HYDERABAD	28
C-173323	2021-07-11		25	HYDERABAD	30
C-173325	2021-07-11		70	HYDERABAD	16
21549	2021-07-11		21	MBNR
21552	2021-07-11		46	MBNR
21555	2021-07-11		51	MBNR
66484	2021-07-10		47		15.91
ncov-87807	2021-07-10		30	-	20
102421	2021-07-10		21	HYDERABAD	21	YES
109311	2021-07-10		25	GHMC	26.3
109321	2021-07-10		28	GHMC	20.2
GGH-SRP-37838	2021-07-10		85	SURYAPET	21.05
GGH-SRP-37839	2021-07-10		75	SURYAPET	20.93
C-172806	2021-07-10		38	HYDERABAD	18
C-172965	2021-07-10		15	HYDERABAD	16
C-173122	2021-07-10		58	HYDERABAD	18
21425	2021-07-10		32	MBNR
21431	2021-07-10		19	MBNR
21436	2021-07-10		12	MBNR
21454	2021-07-10		32	MBNR
ncov-87829	2021-07-10		32	HYDERABAD	22
ncov-87874	2021-07-10		25	HYDERABAD	20
ncov-87877	2021-07-10		46	HYDERABAD	22
ncov-87885	2021-07-10		30	HYDERABAD	20
66456	2021-07-09		5		22.56
ncov-87390	2021-07-09		18	-	18
ncov-87902	2021-07-09		39	-	20
102304	2021-07-09		43	HYDERABAD	22	YES
108772	2021-07-09		13	Sangareddy	24.1
109294	2021-07-09		6	Jagital	21.1
109295	2021-07-09		10	Jagital	21.2
GGH-SRP-37837	2021-07-09		85	SURYAPET	23.57
Xi652	2021-07-09		82	JOGULAMBA	18.6
C-172311	2021-07-09		50	HYDERABAD	28
C-172418	2021-07-09		63	HYDERABAD	26
C-172533	2021-07-09		14	HYDERABAD	26
C-172615	2021-07-09		23	HYDERABAD	16
C-172617	2021-07-09		37	HYDERABAD	20
C-172391	2021-07-09		34	HYDERABAD	16
C-172392	2021-07-09		28	HYDERABAD	16
ncov-87393	2021-07-09		19	HYDERABAD	20
ncov-87398	2021-07-09		33	HYDERABAD	24
ncov-87065	2021-07-08		21	-	16
102170	2021-07-08		22	HYDERABAD	23
108681	2021-07-08		7	Sangareddy	19.4
GGH-SRP-37836	2021-07-08		65	NALGONDA	24.38
Xi647	2021-07-08		28	JOGULAMBA	12
Xi648	2021-07-08		52	JOGULAMBA	19.7
Xi649	2021-07-08		58	JOGULAMBA	10.8
Xi650	2021-07-08		8	JOGULAMBA	25.1
C-171229	2021-07-08		10	HYDERABAD	16
C-171276	2021-07-08		30	HYDERABAD	22
C-171426	2021-07-08		26	HYDERABAD	18
C-171659	2021-07-08		36	HYDERABAD	28
WGS19-GMC-SDPT	2021-07-08		38	Siddipet	17.9
WGS20-GMC-SDPT	2021-07-08		56	Siddipet	28.1
21181	2021-07-08		59	MBNR
21191	2021-07-08		30	MBNR
ncov-87070	2021-07-08		43	HYDERABAD	20
ncov-87075	2021-07-08		17	HYDERABAD	22
ncov-87079	2021-07-08		25	HYDERABAD	20
ncov-87080	2021-07-08		43	HYDERABAD	24
ncov-87082	2021-07-08		23	HYDERABAD	22
66391	2021-07-07		30		22.57
ncov-86689	2021-07-07		47	-	16
ncov-86732	2021-07-07		12	PHC BALANAGAR	20
102067	2021-07-07		30	HYDERABAD	20.2
108414	2021-07-07		19	GHMC	18.8
108444	2021-07-07		14	Jangaon	29.4
108523	2021-07-07		13	Jagital	13.7
GGH-SRP-37835	2021-07-07		70	SURYAPET	21.93
C-170475	2021-07-07		30	HYDERABAD	24
C-170490	2021-07-07		10	HYDERABAD	18
C-170692	2021-07-07		29	HYDERABAD	16
C-170731	2021-07-07		48	HYDERABAD	26
C-170733	2021-07-07		18	HYDERABAD	14
C-170855	2021-07-07		25	HYDERABAD	22
WGS18-GMC-SDPT	2021-07-07		65	Siddipet	24.1
21054	2021-07-07		70	MBNR
21061	2021-07-07		38	MBNR
ncov-86691	2021-07-07		65	HYDERABAD	20
ncov-86693	2021-07-07		58	HYDERABAD	22
ncov-86717	2021-07-07		29	HYDERABAD	20
ncov-86719	2021-07-07		25	HYDERABAD	22
ncov-86722	2021-07-07		17	HYDERABAD	24
66256	2021-07-06		35		17.84
66324	2021-07-06		55		12.6
66300	2021-07-06		1		23.17
66362	2021-07-06		24		15.38
101933	2021-07-06		35	HYDERABAD	19.7
108171	2021-07-06		15	Jagital	25.6
GGH-SRP-37833	2021-07-06		60	SURYAPET	22.76
GGH-SRP-37834	2021-07-06		65	SURYAPET	17.71
Xi644	2021-07-06		18	GHMC	32.7
Xi645	2021-07-06		41	JOGULAMBA	27
Xi646	2021-07-06		36	JOGULAMBA	24.7
SampleA	2021-07-06		32	nasopharyngeal swab (Ct - 6)	20	YES	YES		Complete	1/25/2021	2/27/2021	Covishield
C-170403	2021-07-06		39	HYDERABAD	14
C-170404	2021-07-06		65	HYDERABAD	16
C-170331	2021-07-06		25	HYDERABAD	18
C-170415	2021-07-06		11	HYDERABAD	24
C-170013	2021-07-06		43	HYDERABAD	18
C-170018	2021-07-06		48	HYDERABAD	26
WGS17-GMC-SDPT	2021-07-06		25	Siddipet	25.5
ncov-86255	2021-07-06		31	MEDCHAL	20
66104	2021-07-05		14		12.75
66136	2021-07-05		34		16.63
66176	2021-07-05		54		20.52
ncov-85765	2021-07-05		59	-	20
ncov-86189	2021-07-05		20	-	16
101802	2021-07-05		10	HYDERABAD	20.8
107753	2021-07-05		9	Jangaon	23.29
107707	2021-07-05		35	Malakpet	16.62		YES	Reinfection
107713	2021-07-05		26	Malakpet	26.72	YES		Post vaccination 1st dose	Partial	6/16/21		Covishield
GGH-SRP-37832	2021-07-05		70	SURYAPET	26.7	YES						Covishield
C-168994	2021-07-05		8	HYDERABAD	16
C-168998	2021-07-05		11	HYDERABAD	16
C-169065	2021-07-05		13	HYDERABAD	20
C-169171	2021-07-05		25	HYDERABAD	16
C-169183	2021-07-05		46	HYDERABAD	14
C-169450	2021-07-05		37	HYDERABAD	16
WGS14-GMC-SDPT	2021-07-05		60	Siddipet	21.8
WGS15-GMC-SDPT	2021-07-05		21	Siddipet	21.2
WGS16-GMC-SDPT	2021-07-05		65	Siddipet	24.2
20651	2021-07-05		5	MBNR
20670	2021-07-05		32	MBNR
ncov-85696	2021-07-04		70	-	16
101712	2021-07-04		43	RANGAREDDY	25.4
107581	2021-07-04		60	GHMC	18.7
C-168182	2021-07-04		40	HYDERABAD	16
C-168528	2021-07-04		25	HYDERABAD	18
ncov-85877	2021-07-04		46	MEDCHAL	20
ncov-85879	2021-07-04		39	MEDCHAL	24
NIZ8	2021-07-03		11	Bodhan
NIZ9	2021-07-03		41	Bodhan
NIZ10	2021-07-03		35	Bodhan
NIZ11	2021-07-03		70	Bodhan
NIZ12	2021-07-03		13	Bodhan
NIZ13	2021-07-03		60	Bodhan
66001	2021-07-03		61		19.61
66016	2021-07-03		17		24.66
101561	2021-07-03		26	HYDERABAD	26
107058	2021-07-03		43	Sangareddy	15.25			Suspected
Xi643	2021-07-03		26	JOGULAMBA	25.3
C-167480	2021-07-03		32	HYDERABAD	14
C-167593	2021-07-03		55	HYDERABAD	16
C-167607	2021-07-03		25	HYDERABAD	12
C-167918	2021-07-03		62	HYDERABAD	18
C-167920	2021-07-03		45	HYDERABAD	14
WGS13-GMC-SDPT	2021-07-03		38	Siddipet	28.1
ncov-85241	2021-07-03		54	MEDCHAL	24
ncov-85253	2021-07-03		39	MEDCHAL	22
NIZ1	2021-07-02		38	Bodhan
NIZ2	2021-07-02		31	Bodhan
NIZ3	2021-07-02		40	Bodhan
NIZ4	2021-07-02		62	Bodhan
NIZ5	2021-07-02		65	Bodhan
NIZ6	2021-07-02		7	Bodhan
NIZ7	2021-07-02		18	Bodhan
65884	2021-07-02		34		24.17
65919	2021-07-02		26		15.44
ncov-85212	2021-07-02		24	-	22
101393	2021-07-02		38	HYDERABAD	24.4
106943	2021-07-02		41	GHMC	18.2			Suspected
GGH-SRP-37829	2021-07-02		65	SURYAPET	27.85
GGH-SRP-37830	2021-07-02		75	SURYAPET	16.7
GGH-SRP-37831	2021-07-02		60	SURYAPET	21.58	YES				2021-02-06		Covishield
Xi641	2021-07-02		30	JOGULAMBA	15.9
Xi642	2021-07-02		25	JOGULAMBA	29.6
C-166757	2021-07-02		19	HYDERABAD	16
C-167019	2021-07-02		62	HYDERABAD	18
C-167020	2021-07-02		32	HYDERABAD	14
C-167169	2021-07-02		27	HYDERABAD	14
C-166879	2021-07-02		20	HYDERABAD	12
C-166880	2021-07-02		75	HYDERABAD	22
WGS11-GMC-SDPT	2021-07-02		65	Siddipet	29.6
WGS12-GMC-SDPT	2021-07-02		46	Siddipet	27
20198	2021-07-02		35	MBNR
ncov-84801	2021-07-02		33	MEDCHAL	22
65765	2021-07-01		35		18.7
ncov-84779	2021-07-01		31	-	18
101174	2021-07-01		40	VIKARABAD	18.8
101253	2021-07-01		9	NALGONDA	20.6
106719	2021-07-01		12	Jangaon	22.32			Suspected
GGH-SRP-37828	2021-07-01		25	SURYAPET	20.93
Xi640	2021-07-01		31	JOGULAMBA	29.4
C-165704	2021-07-01		67	HYDERABAD	18
C-165902	2021-07-01		48	HYDERABAD	20
C-165959	2021-07-01		30	HYDERABAD	18
C-166247	2021-07-01		60	HYDERABAD	14
C-166507	2021-07-01		50	HYDERABAD	26
C-166519	2021-07-01		55	HYDERABAD	32
C-166520	2021-07-01		73	HYDERABAD	26
C-166521	2021-07-01		40	HYDERABAD	18
19944	2021-07-01		44	MBNR
19955	2021-07-01		20	MBNR
106295	2021-06-30		31	Sangareddy	20.4
65644	2021-06-30		50	Mahabubabad
65478	2021-06-30		70	Mahabubabad
65479	2021-06-30		30	Mahabubabad
ncov-84774	2021-06-30		27	AH BELLAMPALLY	20
101108	2021-06-30		20	RANGAREDDY	24.3
Xi639	2021-06-30		38	JOGULAMBA	22
100939	2021-06-29		60	NARAYANAPET	19
105953	2021-06-29		56	Kamareddy	19.5
ncov-83772	2021-06-29		23	-	20
ncov-84200	2021-06-29		44	-	18
C-164847	2021-06-29		11		24
C-164928	2021-06-29		26		18
C-165002	2021-06-29		2		22
C-165004	2021-06-29		32		18
65453	2021-06-29		32	Bhupalapally
65558	2021-06-29		55	Mahabubabad
Xi588	2021-06-29		25	JOGULAMBA
Xi589	2021-06-29		48	JOGULAMBA
Xi590	2021-06-29		45	JOGULAMBA
Xi591	2021-06-29		20	JOGULAMBA
100843	2021-06-28		50	BIDAR	18.4
105683	2021-06-28		6	GHMC	30.6
C-164746	2021-06-28		23		14
C-165106	2021-06-28		10		14
C-165109	2021-06-28		42		16
C-165354	2021-06-28		69		22
19582	2021-06-28		38	MBNR	18
100684	2021-06-27		2	HYDERABAD	25
105449	2021-06-27		17	Sangareddy	24.5
ncov-83161	2021-06-27		33	KALWAKURTHY	20
ncov-83454	2021-06-27		23	UPHC MOOSAPET	16
C-163906	2021-06-27		28		16
C-163917	2021-06-27		86		18
105307	2021-06-26		16	Jangaon	26.6
C-162936	2021-06-26		48		14
C-163242	2021-06-26		26		16
C-163397	2021-06-26		55		16
C-163398	2021-06-26		68		14
65126	2021-06-26		54	Bhupalapally
65173	2021-06-26		45	Mahabubabad
65230	2021-06-26		24	Mahabubabad
65196	2021-06-26		35	Mahabubabad
19233	2021-06-26		49	MBNR	20
19234	2021-06-26		35	MBNR	20
100501	2021-06-25		27	RANGA REDDY	25.4
100566	2021-06-25		50	WARGANAL	22.5
104959	2021-06-25		55	GHMC	24.3
ncov-82770	2021-06-25		34	-	20	YES
W81_161145	2021-06-25		26		22
C-161941	2021-06-25		56		14
64987	2021-06-25		60	Warangal
65015	2021-06-25		50	Mahabubabad
65066	2021-06-25		50	Mahabubabad
Xi583	2021-06-25		28	JOGULAMBA
Xi584	2021-06-25		23	JOGULAMBA
Xi585	2021-06-25		15	JOGULAMBA
Xi586	2021-06-25		33	JOGULAMBA
Xi587	2021-06-25		48	JOGULAMBA
100365	2021-06-24		11	RANGA REDDY	24.6
100366	2021-06-24		65	RANGA REDDY	21.8	YES
104726	2021-06-24		18	Sangareddy	17.1
ncov-81948	2021-06-24		55	-	22
ncov-82501	2021-06-24		70	-	16
C-161486	2021-06-24		30		14
64864	2021-06-24		50	Warangal
64907	2021-06-24		21	Mahabubabad
Xi581	2021-06-24		45	JOGULAMBA
Xi582	2021-06-24		52	JOGULAMBA
18869	2021-06-24		40	MBNR	23
18870	2021-06-24		39	MBNR	17
18871	2021-06-24		18	MBNR
18876	2021-06-24		43	MBNR	18
18880	2021-06-24		7	MBNR	23
100271	2021-06-23		39	HYDERABAD	21
104426	2021-06-23		48	Jagital	14.9
W78_159453	2021-06-23		60		22
W79_159456	2021-06-23		10		26
W80_159458	2021-06-23		3		14
C-160156	2021-06-23		45		14
64802	2021-06-23		17	Mahabubabad
Xi578	2021-06-23		48	JOGULAMBA
Xi579	2021-06-23		18	JOGULAMBA
Xi580	2021-06-23		42	JOGULAMBA
100149	2021-06-22		40	WARANGAL	22.6
103947	2021-06-22		36	GHMC	19.2	YES
W77_158621	2021-06-22		24		14
C-159815	2021-06-22		21		14
Xi576	2021-06-22		28	JOGULAMBA
Xi577	2021-06-22		13	JOGULAMBA
100108	2021-06-21		30	HYDERABAD	23.1
103593	2021-06-21		61	GHMC	17.3
ncov-80773	2021-06-21		22	UPHC UPPAL	24
ncov-81221	2021-06-21		48	-	24
W76_157845	2021-06-21		56		30
C-158097	2021-06-21		34		14
S14	2021-06-21		57	KOTHAGUDEM	22.78
S15	2021-06-21		60	SURYAPET	22.73
18436	2021-06-21		13	MBNR	19
18441	2021-06-21		28	MBNR	21
NMCVD22542	2021-06-21		62	Hyderabad	30	YES		Post vaccination	Complete	3/15/21	4/17/21	Covishield
103310	2021-06-20		39	GHMC	25
W75_157003	2021-06-20		42		20
C-157404	2021-06-20		40		12
99733	2021-06-19		28	HYDERABAD	20.2
103034	2021-06-19		11	GHMC	24.2
ncov-79967	2021-06-19		23	PHC MALKAJGIRI	20
ncov-80339	2021-06-19		30	CHC ACHAMPET	22
[truncated: 1,546 more rows]

## Sheet: Table-S1B
Table S1b - Sample details for the vaccination breakthrough cases obtained from the state of Tamil Nadu (TN)
Sample ID	Age	District	If Vaccinated	Lowest Ct Value (value in number/ Leave blank if NA)	Date of sample collection	Vaccine type	1-Dose Date	2-Dose Date	Number of covid vaccine doses taken before Covid infection (1/2)	Clinical Category - Asymptomatic / Mild /Moderate /Severe	Hospitalized (Y/N)	ICU bed required (Y/N)	Ventilatory Support required (Y/N)	Outcome (Recovered/ Currently admitted/ Death)	Number of Family Members infected 3 days before and 10 days after the onset of symptoms or infection being detected by COVID Test (drop-down numerical value)	Block / Taluka / Ward	Reporting Date
SS-467	29	CUDDALORE	YES	19	9.7.2021	-	11.04.2021	09.05.2021	2	Mild	N	N	N	Recovered	0	NA	2021/04/09 00:00:00
SS-468	32	CUDDALORE	YES	19	9.7.2021	-	24.02.2021	26.03.2021	2	Mild	N	N	N	Recovered	0	NA	2021/04/09 00:00:00
SS-478	22 Years	Chennai	YES	16.7	11.07.2021	Covishield	24.02.2021	26.03.2021	1	Moderate	Y	N	N	Recovered	0	NA	2021/04/09 00:00:00
SS-479	22 Years	Chennai	YES	24.3	11.07.2021	Covaxin	07.04.2021	-	1	Moderate	Y	N	N	Recovered	0	NA	2021/04/09 00:00:00
SS-470	29 Years	Chennai	YES	17.6	06.07.2021	Covishield	10.05.2021	-	1	Moderate	N	N	N	Recovered	0	NA	2021/04/09 00:00:00
SS-667	29	CHENNAI	YES	23	2021-07-31	Covishield	29.05.2021	29.07.2021	2	Asymptomatic	N	N	N	Recovered	NA	NA	2021/04/09 00:00:00
SS-620	35	TRICHY	YES	17	2021-07-29	Covishield	10.04.2021	03.07.2021	2	Asymptomatic	N	N	N	Currently Admitted	NA	NA	2021/04/09 00:00:00
SS-621	22	TRICHY	YES	23	2021-07-29	Covishield	22.07.2021	-	1	Asymptomatic	N	N	N	Currently Admitted	NA	NA	2021/04/09 00:00:00
SS-622	55	TRICHY	YES	15	2021-07-29	Covishield	24.03.2021	26.04.2021	2	Moderate	Y	N	N	Currently Admitted	NA	NA	2021/04/09 00:00:00
SS-623	36	TRICHY	YES	22	2021-07-29	Covaxin	15.03.2021	28.05.2021	2	Asymptomatic	N	N	N	Currently Admitted	NA	NA	2021/04/09 00:00:00
SS-610	56 Years	CHENNAI	YES	16	2021-07-27	Covishield	08.03.2021	21.04.2021	2	Moderate	N	N	N	N	0	NA	2021/04/09 00:00:00
SS-611	60 Years	CHENNAI	YES	23	2021-07-27	Covaxin	10.04.2021	12.05.2021	2	Moderate	N	N	N	N	0	NA	2021/04/09 00:00:00
SS-612	55 Years	CHENNAI	YES	19	2021-07-27	Covaxin	10.04.2021	12.05.2021	2	Moderate	N	N	N	N	0	NA	2021/04/09 00:00:00
SS-543	22	THIRUVARUR	YES	21	2021-07-26 13:01:29	Covishield	10.05.2021	-	1	Moderate	Y	N	N	Currently Admitted	1	NA	2021/04/09 00:00:00
SS-542	55	THIRUVARUR	YES	28	2021-07-26 13:00:17	Covishield	13.02.2021	20.07.2021	2	Moderate	Y	N	N	Currently Admitted	1	NA	2021/04/09 00:00:00
SS-544	57	THIRUVARUR	YES	9	2021-07-26 10:59:52	Covishield	18.07.2021	-	1	Mild	Y	N	N	Recovered	3	NA	2021/04/09 00:00:00
SS-665	39	CHENNAI	YES	14	2021-07-25	Covaxin	04.04.2021	08.05.2021	2	Mild	N	N	N	Recovered	NA	NA	2021/04/09 00:00:00
SS-672	30	CHENNAI	YES	21.75	2021-07-25	Covishield	27.08.2021	-	1	Mild	Y	N	N	Recovered	NA	NA	2021/04/09 00:00:00
SS-640	70	Madurai	YES	23	2021-07-20	Covishield	08.05.2021	12.07.2021	2	MODERATE	Y	N	N	RECOVERED	0	NA	2021/04/09 00:00:00
SS-671	55	CHENNAI	YES	20.15	2021-07-20	Covishield	09.05.2021	-	1	Mild	Y	N	N	Recovered	NA	NA	2021/04/09 00:00:00
SS-637	33	Madurai	YES	18	2021-07-19	Covaxin	15.06.2021	-	1	MODERATE	Y	N	N	RECOVERED	0	NA	2021/04/09 00:00:00
SS-663	50	CHENNAI	YES	14	2021-07-19	Covishield	09.03.2021	21.04.2021	2	Asymptomatic	N	N	N	Recovered	NA	NA	2021/04/09 00:00:00
SS-659	46	CHENNAI	YES	15	2021-07-18	Covishield	10.02.2021	21.03.2021	2	Asymptomatic	N	N	N	Recovered	NA	NA	2021/04/09 00:00:00
SS-633	75	Madurai	YES	16	2021-07-17	Covishield	25.03.2021	30.04.2021	2	MODERATE	Y	N	N	RECOVERED	1	NA	2021/04/09 00:00:00
SS-634	62	Madurai	YES	16	2021-07-17	Covishield	10.05.2021	15.08.2021	2	MILD	N	N	N	RECOVERED	0	NA	2021/04/09 00:00:00
SS-541	38	THIRUVARUR	YES	11	2021-07-16 10:47:45	Covaxin	06.03.2021	03.06.2021	2	Mild	Y	N	N	Recovered	3	NA	2021/04/09 00:00:00
SS-550	65	CHENNAI	YES	20.95	2021-07-14	Covishield	05.04.2021	-	1	Moderate	Y	N	N	Recovered	4	NA	2021/04/09 00:00:00
SS-506	29	TRICHY	YES	16	2021-07-13	Covaxin	06.05.2021	-	1	ASYMPTOMATIC	N	N	N	CURRENTLY ADMITTED	0	PULLAMBADI	2021/04/09 00:00:00
SS-517	46	TRICHY	YES	18	2021-07-13	Covishield	18.03.2021	24.05.2021	2	ASYMPTOMATIC	N	N	N	CURRENTLY ADMITTED	0	MUSIRI	2021/04/09 00:00:00
SS-505	32	TRICHY	YES	21	2021-07-12	Covaxin	11.05.2021		1	ASYMPTOMATIC	N	N	N	CURRENTLY ADMITTED	0	PULLAMBADI	2021/04/09 00:00:00
SS-510	65	TRICHY	YES	15	2021-07-12	Covishield	28.03.2021	15.06.2021	2	MODERATE	Y	N	N	CURRENTLY ADMITTED	0	MUSIRI	2021/04/09 00:00:00
SS-511	40	TRICHY	YES	22	2021-07-12	Covishield	02.03.2021	04.04.2021	2	ASYMPTOMATIC	N	N	N	CURRENTLY ADMITTED	0	K ABISHEKAPURAM	2021/04/09 00:00:00
SS-538	46	THIRUVARUR	YES	24	2021-07-11 16:31:36	Covaxin	01.04.2021	01.05.2021	2	Mild	Y	N	N	Recovered	3	NA	2021/04/09 00:00:00
SS-531	63	Madurai	YES	21	2021-07-11	Covishield	28.03.2021	15.06.2021	2	ASYMPTOMATIC	N	N	N	RECOVERED	0	NA	2021/04/09 00:00:00
SS-548	75	CHENNAI	YES	11.98	2021-07-11	Covishield	15.05.2021		1	Moderate	Y	N	N	Recovered	NA	NA	2021/04/09 00:00:00
SS-540	35	THIRUVARUR	YES	7	2021-07-10 09:35:37	Covaxin	28.05.2021		1	Mild	Y	N	N	Recovered	3	NA	2021/04/09 00:00:00
SS-539	33	THIRUVARUR	YES	19	2021-07-10 09:34:13	Covaxin	15.06.2021	-	1	Mild	Y	N	N	Recovered	3	NA	2021/04/09 00:00:00
SS-516	50	TRICHY	YES	17	2021-07-09	Covishield	29.04.2021	-	1	ASYMPTOMATIC	N	N	N	CURRENTLY ADMITTED	0	K ABISHEKAPURAM	2021/04/09 00:00:00
SS-513	36	TRICHY	YES	19	2021-07-08	Covishield	16.06.2021	-	1	MODERATE	Y	N	N	RECOVERED	0	THIRUVERUMBUR	2021/04/09 00:00:00
SS-514	78	TRICHY	YES	20	2021-07-08	Covishield	25.01.2021	26.02.2021	2	ASYMPTOMATIC	N	N	N	RECOVERED	0	K ABISHEKAPURAM	2021/04/09 00:00:00
SS-545	25	CHENNAI	YES	23	2021-07-08	Covishield	13.03.2021	10.04.2021	2	Mild	N	N	N	Recovered	NA	NA	2021/04/09 00:00:00
SS-525	49	Madurai	YES	22	2021-07-07	Covishield	28.04.2021	22.06.2021	2	ASYMPTOMATIC	N	N	N	RECOVERED	0	NA	2021/04/09 00:00:00
SS-547	36	CHENNAI	YES	13.46	2021-07-07	Covishield	21.06.2021	-	1	Mild	Y	N	N	Recovered	NA	NA	2021/04/09 00:00:00
SS-537	44	THIRUVARUR	YES	17	2021-07-06 11:08:31	Covishield	30.04.2021	-	1	Mild	Y	N	N	Recovered	0	NA	2021/04/09 00:00:00
SS-546	35	CHENNAI	YES	11.41	2021-07-06	Covaxin	22.03.2021	-	1	Mild	Y	N	N	Recovered	NA	NA	2021/04/09 00:00:00
SS-536	49	THIRUVARUR	YES	15	2021-07-05 11:17:02	Covishield	15.04.2021	-	1	Moderate	Y	N	N	Recovered	1	NA	2021/04/09 00:00:00
SS-535	33	THIRUVARUR	YES	13	2021-07-03 10:28:28	Covishield	23.02.2021	30.03.2021	2	Mild	N	N	N	Recovered	1	NA	2021/04/09 00:00:00
SS-522	46	Madurai	YES	18	2021-06-30	Covaxin	20.02.2021	19.03.2021	2	MILD	N	N	N	RECOVERED	0	NA	2021/04/09 00:00:00
SS-523	29	Madurai	YES	17	2021-06-30	Covishield	16.02.2021	24.04.2021	2	ASYMPTOMATIC	N	N	N	RECOVERED	0	NA	2021/04/09 00:00:00
SS-520	39	Madurai	YES	25	2021-06-29	Covaxin	20.03.2021	16.04.2021	2	ASYMPTOMATIC	N	N	N	RECOVERED	0	NA	2021/04/09 00:00:00
SS-702	30	Coimbatore	YES	20	2021-06-19	Covaxin	11.07.2021	09.08.2021	2	Mild	N	NA	NA	Recovered	NA	NA	2021/04/09 00:00:00

## Sheet: Table-S1C
Table S1c - Sample details for the cases obtained from the state of Uttar Pradesh (UP)
Sample ID	AGE	District	Date of collection of sample	Lowest Ct value (In case of multiple values)	Vaccination details	1st Dose	2nd Dose	Symptoms
MBU1716	53	VARANASI,UTTAR PRADESH	26-Apr-2021, 03:15 PM	Ct-Value: E-gene-14, RdRp-gene-17)	YES (Covishield)	2021-04-14	NOT YET	fever 5 days
MBU1738	60	VARANASI,UTTAR PRADESH	27-Apr-2021, 11:00 AM	Ct value: E-gene: 13, RdRp-gene:18)	YES (Covishield	2021-03-04	2021-04-14	Mild sore throat
MBU1855	71	VARANASI,UTTAR PRADESH	28-Apr-2021, 09:50 AM	Ct value: E-gene: 16, RdRp-gene:17)	YES (Covishield)	2021-03-28		Fever 12 days
MBU2004	56	VARANASI,UTTAR PRADESH	30-Apr-2021, 04:36 PM	Ct value: E-gene: 11, RdRp-gene:15)	YES (Covishield)	2021-04-27		Typhoid
MBU1573	57	VARANASI,UTTAR PRADESH	24-Apr-2021, 10:55 AM	Ct value: E-gene: 15, RdRp-gene:16)	YES(Covishield)	2021-03-22		fever 8 days
MBU1765	45	MIRZAPUR,UTTAR PRADESH	27-Apr-2021, 12:20 PM	Ct value: E-gene: 15, RdRp-gene:19)	YES (Covishield)	2021-04-13		mild weakness no fever sore throst loss of taste and smell
MBU1778	48	MIRZAPUR,UTTAR PRADESH	27-Apr-2021, 04:20 PM	Ct-Value; E-gene-16, RdRp-gene-23)	YES (Covishield)	2021-04-14		Mild Fever 6 days
MBU1671	47	MIRZAPUR,UTTAR PRADESH	26-Apr-2021, 12:05 PM	Ct value: E-gene: 22, RdRp-gene:24)	YES (Covishield)	2021-04-13		fever coughing 3 days
MBU1938	79	MIRZAPUR,UTTAR PRADESH	29-Apr-2021, 05:20 PM	Ct value: E-gene: 24, RdRp-gene:25)	YES (Covishield)	2021-04-13		88% O2 recovered at Home
MBU1844	64	MIRZAPUR,UTTAR PRADESH	28-Apr-2021, 01:11 PM	Ct value: E-gene: 24, RdRp-gene:28)	YES (Covishield)	2021-04-07		mild infection marginallungs infection
MBU1973	26	AMBEDKAR NAGAR,UTTAR PRADESH	30-Apr-2021, 01:08 PM	Ct value: E-gene: 19, RdRp-gene:25)	YES (Covishield)	2021-03-26		Fever 1 week cough stomach upset
MBU2495	64	BHOJPUR,BIHAR	13-May-2021, 09:50 AM	Ct value: E-gene: 25, RdRp-gene:25)	YES	15 days before
MBU2210	65	BHADOHI,UTTAR PRADESH	03-May-2021, 04:44 PM	Ct value: E-gene: 27, RdRp-gene:30)	YES	CS	7-10 days before 2nd dose	oxy level low(25-30 day) fever
MBU2309	56	MIRZAPUR,UTTAR PRADESH	06-May-2021, 11:00 AM	Ct-Value; E-gene-19, RdRp-gene-22)	YES (Covishield)	2021-03-26		Mild
MBU2338	56	MIRZAPUR,UTTAR PRADESH	07-May-2021, 10:40 AM	Ct value: E-gene: 23, RdRp-gene:25)	YES (Covishield)	2021-03-26
MBU2315	68	VARANASI,UTTAR PRADESH	06-May-2021, 11:43 AM	Ct-Value; E-gene-18, RdRp-gene-19)	YES (Covishield)	2021-04-05		Mild
MBU2139	46	VARANASI,UTTAR PRADESH	02-May-2021, 11:36 AM	Ct value: E-gene: 11, RdRp-gene:17)	YES (Covishield)	2021-04-27		Mild
MBU2578	31	VARANASI,UTTAR PRADESH	16-May-2021, 12:40 PM	Ct value: E-gene: 18, RdRp-gene:21)	YES (Covishield)	2021-04-27		mild
