# Supplementary material for: Assessing the evolution of SARS-CoV-2 lineages and the dynamic associations between nucleotide variations
Source: Access Microbiol. 2023 Jul 20;5(7):acmi000513.v3. doi: 10.1099/acmi.0.000513.v3 (PMC10436015; doi:10.1099/acmi.0.000513.v3)
Supplement: Supplementary material 3 [file acmi-5-513.v3-s003.xlsx]

## Sheet: Sheet1
Table S2 : GISAID accession ID of the samples submitted to GISAID from this work
Accession ID
EPI_ISL_3242277
EPI_ISL_3242278
EPI_ISL_3242288
EPI_ISL_3243207
EPI_ISL_3243240
EPI_ISL_3243241
EPI_ISL_3243246
EPI_ISL_3243247
EPI_ISL_3243264
EPI_ISL_3243272
EPI_ISL_3243274
EPI_ISL_3243281
EPI_ISL_3243295
EPI_ISL_3243330
EPI_ISL_3243340
EPI_ISL_3243348
EPI_ISL_3243376
EPI_ISL_3356379
EPI_ISL_3356381
EPI_ISL_3356382
EPI_ISL_3356383
EPI_ISL_3356384
EPI_ISL_3356386
EPI_ISL_3356387
EPI_ISL_3356388
EPI_ISL_3356390
EPI_ISL_3356391
EPI_ISL_3356392
EPI_ISL_3356395
EPI_ISL_3356405
EPI_ISL_3356406
EPI_ISL_3356407
EPI_ISL_3356514
EPI_ISL_3356515
EPI_ISL_3356516
EPI_ISL_3356517
EPI_ISL_3356518
EPI_ISL_3356519
EPI_ISL_3356520
EPI_ISL_3356522
EPI_ISL_3356528
EPI_ISL_3356531
EPI_ISL_3356538
EPI_ISL_3356540
EPI_ISL_5003082
EPI_ISL_5003418
EPI_ISL_5003470
EPI_ISL_5003469
EPI_ISL_5003527
EPI_ISL_5003535
EPI_ISL_5003545
EPI_ISL_5003661
EPI_ISL_5003762
EPI_ISL_5004001
EPI_ISL_5004170
EPI_ISL_2897865
EPI_ISL_2897922
EPI_ISL_2897925
EPI_ISL_2897928
EPI_ISL_2897955
EPI_ISL_2897957
EPI_ISL_2897981
EPI_ISL_2897983
EPI_ISL_6032313
EPI_ISL_6032312
EPI_ISL_6032311
EPI_ISL_6032310
EPI_ISL_6032309
EPI_ISL_6032308
EPI_ISL_6032288
EPI_ISL_6032284
EPI_ISL_6032282
EPI_ISL_6032279
EPI_ISL_6032277
EPI_ISL_6032276
EPI_ISL_6032273
EPI_ISL_6032272
EPI_ISL_6032271
EPI_ISL_6032270
EPI_ISL_6032269
EPI_ISL_6032268
EPI_ISL_6032267
EPI_ISL_6032266
EPI_ISL_6032265
EPI_ISL_6032264
EPI_ISL_6032262
EPI_ISL_6032261
EPI_ISL_6032260
EPI_ISL_6032259
EPI_ISL_6032255
EPI_ISL_6032254
EPI_ISL_6032253
EPI_ISL_6032252
EPI_ISL_6032251
EPI_ISL_6032250
EPI_ISL_6032249
EPI_ISL_6032248
EPI_ISL_6032247
EPI_ISL_6032246
EPI_ISL_6032245
EPI_ISL_6032244
EPI_ISL_6032243
EPI_ISL_6032242
EPI_ISL_6032241
EPI_ISL_6032239
EPI_ISL_6032238
EPI_ISL_6032237
EPI_ISL_6032236
EPI_ISL_6032235
EPI_ISL_6032234
EPI_ISL_6032233
EPI_ISL_6032232
EPI_ISL_6032231
EPI_ISL_6032230
EPI_ISL_6032229
EPI_ISL_6032228
EPI_ISL_6032227
EPI_ISL_6032225
EPI_ISL_6032224
EPI_ISL_6032223
EPI_ISL_6032222
EPI_ISL_6032221
EPI_ISL_6032220
EPI_ISL_6032219
EPI_ISL_6032218
EPI_ISL_6032217
EPI_ISL_6032216
EPI_ISL_6032215
EPI_ISL_6032214
EPI_ISL_6032213
EPI_ISL_6032212
EPI_ISL_6032211
EPI_ISL_6032209
EPI_ISL_6032208
EPI_ISL_6032206
EPI_ISL_6032205
EPI_ISL_6032204
EPI_ISL_6032203
EPI_ISL_6032202
EPI_ISL_6032201
EPI_ISL_6032199
EPI_ISL_6032198
EPI_ISL_6032197
EPI_ISL_6032195
EPI_ISL_6032194
EPI_ISL_6032193
EPI_ISL_6032192
EPI_ISL_6032191
EPI_ISL_6032190
EPI_ISL_6032189
EPI_ISL_6032188
EPI_ISL_6032187
EPI_ISL_6032186
EPI_ISL_6032185
EPI_ISL_6032184
EPI_ISL_6032183
EPI_ISL_6032182
EPI_ISL_6032181
EPI_ISL_6032180
EPI_ISL_6032179
EPI_ISL_6032178
EPI_ISL_6032177
EPI_ISL_6032175
EPI_ISL_6032174
EPI_ISL_6032173
EPI_ISL_6032172
EPI_ISL_6032171
EPI_ISL_6032170
EPI_ISL_6032169
EPI_ISL_6032167
EPI_ISL_6032166
EPI_ISL_6032164
EPI_ISL_6032162
EPI_ISL_6032158
EPI_ISL_6032157
EPI_ISL_6032156
EPI_ISL_6032155
EPI_ISL_6032154
EPI_ISL_6032150
EPI_ISL_6032149
EPI_ISL_6032148
EPI_ISL_6032147
EPI_ISL_5816696
EPI_ISL_5816692
EPI_ISL_5816684
EPI_ISL_5816679
EPI_ISL_5816673
EPI_ISL_5816666
EPI_ISL_5816659
EPI_ISL_5816651
EPI_ISL_5816643
EPI_ISL_5816640
EPI_ISL_5816622
EPI_ISL_5816618
EPI_ISL_5816613
EPI_ISL_5816605
EPI_ISL_5816589
EPI_ISL_5816586
EPI_ISL_5816582
EPI_ISL_5816573
EPI_ISL_5816566
EPI_ISL_5816535
EPI_ISL_5816533
EPI_ISL_5816528
EPI_ISL_5816515
EPI_ISL_5816508
EPI_ISL_5816500
EPI_ISL_5816491
EPI_ISL_5816489
EPI_ISL_5816481
EPI_ISL_5816477
EPI_ISL_5816473
EPI_ISL_5816464
EPI_ISL_5816455
EPI_ISL_5816447
EPI_ISL_5816441
EPI_ISL_5816435
EPI_ISL_5816426
EPI_ISL_5816420
EPI_ISL_5816414
EPI_ISL_5816409
EPI_ISL_5816402
EPI_ISL_5816396
EPI_ISL_5816389
EPI_ISL_5816382
EPI_ISL_5816372
EPI_ISL_5816367
EPI_ISL_5816358
EPI_ISL_5816353
EPI_ISL_5816349
EPI_ISL_5816341
EPI_ISL_5816335
EPI_ISL_5816329
EPI_ISL_5816320
EPI_ISL_5816310
EPI_ISL_5816301
EPI_ISL_5816297
EPI_ISL_5816290
EPI_ISL_5816284
EPI_ISL_5816260
EPI_ISL_5816255
EPI_ISL_5816238
EPI_ISL_5816232
EPI_ISL_5816227
EPI_ISL_5816222
EPI_ISL_5816217
EPI_ISL_5816211
EPI_ISL_5816202
EPI_ISL_5816193
EPI_ISL_5816190
EPI_ISL_5816181
EPI_ISL_5816174
EPI_ISL_5816165
EPI_ISL_5816158
EPI_ISL_5816152
EPI_ISL_5816145
EPI_ISL_5816138
EPI_ISL_5816132
EPI_ISL_5816127
EPI_ISL_5816120
EPI_ISL_5816109
EPI_ISL_5816103
EPI_ISL_5816092
EPI_ISL_5816082
EPI_ISL_5816074
EPI_ISL_5816070
EPI_ISL_5816060
EPI_ISL_5816054
EPI_ISL_5816048
EPI_ISL_5816046
EPI_ISL_5816045
EPI_ISL_5816040
EPI_ISL_5816037
EPI_ISL_5816031
EPI_ISL_5816024
EPI_ISL_5816019
EPI_ISL_5816009
EPI_ISL_5816004
EPI_ISL_5815990
EPI_ISL_5815977
EPI_ISL_5815960
EPI_ISL_5815945
EPI_ISL_5815942
EPI_ISL_5815935
EPI_ISL_5815916
EPI_ISL_5815909
EPI_ISL_5815904
EPI_ISL_5815890
EPI_ISL_5815882
EPI_ISL_5815874
EPI_ISL_5815851
EPI_ISL_5815839
EPI_ISL_5815825
EPI_ISL_5815820
EPI_ISL_5815808
EPI_ISL_5815796
EPI_ISL_5815789
EPI_ISL_5815785
EPI_ISL_5815774
EPI_ISL_5815769
EPI_ISL_5815763
EPI_ISL_5815738
EPI_ISL_5815728
EPI_ISL_5815721
EPI_ISL_5815712
EPI_ISL_5815702
EPI_ISL_5815687
EPI_ISL_5815678
EPI_ISL_5815666
EPI_ISL_5815658
EPI_ISL_5815650
EPI_ISL_5815641
EPI_ISL_5815632
EPI_ISL_5815627
EPI_ISL_5815623
EPI_ISL_5815615
EPI_ISL_5815609
EPI_ISL_5815606
EPI_ISL_5815599
EPI_ISL_5815593
EPI_ISL_5815588
EPI_ISL_5815414
EPI_ISL_5815400
EPI_ISL_5815397
EPI_ISL_5815393
EPI_ISL_5815374
EPI_ISL_5815372
EPI_ISL_5815368
EPI_ISL_5815361
EPI_ISL_5815357
EPI_ISL_5815349
EPI_ISL_5815343
EPI_ISL_5815337
EPI_ISL_5815330
EPI_ISL_5815325
EPI_ISL_5815315
EPI_ISL_5815307
EPI_ISL_5815293
EPI_ISL_5815287
EPI_ISL_2924208
EPI_ISL_2924211
EPI_ISL_2924218
EPI_ISL_2897841
EPI_ISL_2897842
EPI_ISL_2897843
EPI_ISL_2897844
EPI_ISL_2897845
EPI_ISL_2897846
EPI_ISL_2897847
EPI_ISL_2897848
EPI_ISL_2897850
EPI_ISL_2897851
EPI_ISL_2897852
EPI_ISL_2897853
EPI_ISL_2897857
EPI_ISL_2897858
EPI_ISL_2897860
EPI_ISL_2897861
EPI_ISL_2897863
EPI_ISL_2897864
EPI_ISL_2897866
EPI_ISL_2897867
EPI_ISL_2897868
EPI_ISL_2897869
EPI_ISL_2897870
EPI_ISL_2897871
EPI_ISL_2897872
EPI_ISL_2897873
EPI_ISL_2897874
EPI_ISL_2897875
EPI_ISL_2897876
EPI_ISL_2897877
EPI_ISL_2897878
EPI_ISL_2897880
EPI_ISL_2897881
EPI_ISL_2897882
EPI_ISL_2897883
EPI_ISL_2897884
EPI_ISL_2897885
EPI_ISL_2897886
EPI_ISL_2897888
EPI_ISL_2897889
EPI_ISL_2897890
EPI_ISL_2897891
EPI_ISL_2897893
EPI_ISL_2897894
EPI_ISL_2897895
EPI_ISL_2897896
EPI_ISL_2897897
EPI_ISL_2897898
EPI_ISL_2897900
EPI_ISL_2897902
EPI_ISL_2897903
EPI_ISL_2897905
EPI_ISL_2897906
EPI_ISL_2897907
EPI_ISL_2897909
EPI_ISL_2897910
EPI_ISL_2897911
EPI_ISL_2897912
EPI_ISL_2897914
EPI_ISL_2897916
EPI_ISL_2897917
EPI_ISL_2897918
EPI_ISL_2897919
EPI_ISL_2897920
EPI_ISL_2897921
EPI_ISL_2897923
EPI_ISL_2897924
EPI_ISL_2897926
EPI_ISL_2897929
EPI_ISL_2897930
EPI_ISL_2897931
EPI_ISL_2897932
EPI_ISL_2897933
EPI_ISL_2897934
EPI_ISL_2897935
EPI_ISL_2897938
EPI_ISL_2897940
EPI_ISL_2897941
EPI_ISL_2897942
EPI_ISL_2897943
EPI_ISL_2897945
EPI_ISL_2897946
EPI_ISL_2897947
EPI_ISL_2897949
EPI_ISL_2897951
EPI_ISL_2897956
EPI_ISL_2897958
EPI_ISL_2897959
EPI_ISL_2897960
EPI_ISL_2897963
EPI_ISL_2897967
EPI_ISL_2897968
EPI_ISL_2897969
EPI_ISL_2897972
EPI_ISL_2897973
EPI_ISL_2897975
EPI_ISL_2897976
EPI_ISL_2897977
EPI_ISL_2897989
EPI_ISL_2924152
EPI_ISL_2924153
EPI_ISL_2924154
EPI_ISL_2924155
EPI_ISL_2924156
EPI_ISL_2924157
EPI_ISL_2924158
EPI_ISL_2924159
EPI_ISL_2924160
EPI_ISL_2924162
EPI_ISL_2924163
EPI_ISL_2924164
EPI_ISL_2924165
EPI_ISL_2924166
EPI_ISL_2924167
EPI_ISL_2924168
EPI_ISL_2924170
EPI_ISL_2924173
EPI_ISL_2924174
EPI_ISL_2924175
EPI_ISL_2924176
EPI_ISL_2924177
EPI_ISL_2924178
EPI_ISL_2924179
EPI_ISL_2924180
EPI_ISL_2924182
EPI_ISL_2924184
EPI_ISL_2924185
EPI_ISL_2924188
EPI_ISL_2924191
EPI_ISL_2924192
EPI_ISL_2924193
EPI_ISL_2924194
EPI_ISL_2924196
EPI_ISL_2924197
EPI_ISL_2924198
EPI_ISL_2924199
EPI_ISL_2924200
EPI_ISL_2924201
EPI_ISL_2924202
EPI_ISL_2924203
EPI_ISL_2924205
EPI_ISL_2924206
EPI_ISL_2924209
EPI_ISL_2924210
EPI_ISL_2924213
EPI_ISL_2924214
EPI_ISL_2924216
EPI_ISL_2924217
EPI_ISL_2924220
EPI_ISL_2924221
EPI_ISL_2924222
EPI_ISL_2924223
EPI_ISL_2924224
EPI_ISL_2924225
EPI_ISL_2924226
EPI_ISL_2924227
EPI_ISL_2924228
EPI_ISL_2924229
EPI_ISL_2924230
EPI_ISL_2924231
EPI_ISL_2924232
EPI_ISL_2924234
EPI_ISL_2924235
EPI_ISL_2924236
EPI_ISL_2924237
EPI_ISL_2924239
EPI_ISL_2924240
EPI_ISL_2924241
EPI_ISL_2924242
EPI_ISL_2924245
EPI_ISL_2924246
EPI_ISL_2924247
EPI_ISL_2924248
EPI_ISL_2924249
EPI_ISL_2924250
EPI_ISL_2924251
EPI_ISL_2924252
EPI_ISL_2924253
EPI_ISL_2924254
EPI_ISL_2924255
EPI_ISL_2924257
EPI_ISL_2924258
EPI_ISL_2924259
EPI_ISL_2924260
EPI_ISL_2924261
EPI_ISL_2924262
EPI_ISL_2924263
EPI_ISL_2924264
EPI_ISL_2924265
EPI_ISL_2924267
EPI_ISL_3300775
EPI_ISL_2956343
EPI_ISL_2956345
EPI_ISL_5033822
EPI_ISL_5049972
EPI_ISL_5049977
EPI_ISL_5049935
EPI_ISL_3242257
EPI_ISL_3242258
EPI_ISL_3242261
EPI_ISL_3242262
EPI_ISL_3242263
EPI_ISL_3242264
EPI_ISL_3242266
EPI_ISL_3242267
EPI_ISL_3242268
EPI_ISL_3242271
EPI_ISL_3242272
EPI_ISL_3242273
EPI_ISL_3242274
EPI_ISL_3242275
EPI_ISL_3242276
EPI_ISL_3242281
EPI_ISL_3242282
EPI_ISL_3242284
EPI_ISL_3242285
EPI_ISL_3242287
EPI_ISL_3242290
EPI_ISL_3242291
EPI_ISL_3242294
EPI_ISL_3242300
EPI_ISL_3242302
EPI_ISL_3242303
EPI_ISL_3242304
EPI_ISL_3242305
EPI_ISL_3242306
EPI_ISL_3242307
EPI_ISL_3242310
EPI_ISL_3242313
EPI_ISL_3242401
EPI_ISL_3242403
EPI_ISL_3242404
EPI_ISL_3242406
EPI_ISL_3242407
EPI_ISL_3242408
EPI_ISL_3242409
EPI_ISL_3242413
EPI_ISL_3242415
EPI_ISL_3243206
EPI_ISL_3243208
EPI_ISL_3243210
EPI_ISL_3243215
EPI_ISL_3243216
EPI_ISL_3243226
EPI_ISL_3243230
EPI_ISL_3243232
EPI_ISL_3243238
EPI_ISL_3243239
EPI_ISL_3243242
EPI_ISL_3243245
EPI_ISL_3243248
EPI_ISL_3243250
EPI_ISL_3243251
EPI_ISL_3243253
EPI_ISL_3243254
EPI_ISL_3243255
EPI_ISL_3243256
EPI_ISL_3243257
EPI_ISL_3243258
EPI_ISL_3243259
EPI_ISL_3243260
EPI_ISL_3243261
EPI_ISL_3243262
EPI_ISL_3243265
EPI_ISL_3243266
EPI_ISL_3243267
EPI_ISL_3243268
EPI_ISL_3243269
EPI_ISL_3243275
EPI_ISL_3243276
EPI_ISL_3243279
EPI_ISL_3243280
EPI_ISL_3243284
EPI_ISL_3243289
EPI_ISL_3243293
EPI_ISL_3243294
EPI_ISL_3243296
EPI_ISL_3243297
EPI_ISL_3243301
EPI_ISL_3243303
EPI_ISL_3243304
EPI_ISL_3243305
EPI_ISL_3243307
EPI_ISL_3243308
EPI_ISL_3243311
EPI_ISL_3243314
EPI_ISL_3243315
EPI_ISL_3243316
EPI_ISL_3243317
EPI_ISL_3243318
EPI_ISL_3243323
EPI_ISL_3243324
EPI_ISL_3243325
EPI_ISL_3243326
EPI_ISL_3243328
EPI_ISL_3243329
EPI_ISL_3243334
EPI_ISL_3243335
EPI_ISL_3243336
EPI_ISL_3243337
EPI_ISL_3243338
EPI_ISL_3243341
EPI_ISL_3243349
EPI_ISL_3243350
EPI_ISL_3243351
EPI_ISL_3243352
EPI_ISL_3243353
EPI_ISL_3243354
EPI_ISL_3243355
EPI_ISL_3243356
EPI_ISL_3243358
EPI_ISL_3243359
EPI_ISL_3243361
EPI_ISL_3243362
EPI_ISL_3243363
EPI_ISL_3243364
EPI_ISL_3243365
EPI_ISL_3243366
EPI_ISL_3243369
EPI_ISL_3243370
EPI_ISL_3243373
EPI_ISL_3243375
EPI_ISL_5050400
EPI_ISL_5050406
EPI_ISL_5050407
EPI_ISL_5050409
EPI_ISL_3123097
EPI_ISL_5051508
EPI_ISL_5051511
EPI_ISL_3300420
EPI_ISL_3300425
EPI_ISL_3300438
EPI_ISL_3300448
EPI_ISL_3300451
EPI_ISL_3300455
EPI_ISL_3300468
EPI_ISL_3300472
EPI_ISL_3300482
EPI_ISL_3300485
EPI_ISL_3300504
EPI_ISL_3300507
EPI_ISL_3300510
EPI_ISL_3300522
EPI_ISL_3300534
EPI_ISL_3300546
EPI_ISL_3300555
EPI_ISL_3300558
EPI_ISL_3300564
EPI_ISL_3300570
EPI_ISL_5052949
EPI_ISL_3300579
EPI_ISL_5052948
EPI_ISL_3300585
EPI_ISL_3300588
EPI_ISL_3300590
EPI_ISL_3300597
EPI_ISL_3300600
EPI_ISL_3300632
EPI_ISL_3300635
EPI_ISL_3300640
EPI_ISL_3300706
EPI_ISL_3300711
EPI_ISL_3300725
EPI_ISL_3300731
EPI_ISL_3300736
EPI_ISL_3300738
EPI_ISL_3300740
EPI_ISL_3300742
EPI_ISL_3300745
EPI_ISL_3300748
EPI_ISL_3300752
EPI_ISL_3300756
EPI_ISL_3300758
EPI_ISL_3300760
EPI_ISL_3300762
EPI_ISL_3300766
EPI_ISL_3300769
EPI_ISL_3300773
EPI_ISL_3300780
EPI_ISL_3300784
EPI_ISL_3300786
EPI_ISL_3300791
EPI_ISL_3300795
EPI_ISL_3300808
EPI_ISL_3300811
EPI_ISL_3300822
EPI_ISL_3300826
EPI_ISL_5053189
EPI_ISL_5053204
EPI_ISL_5053205
EPI_ISL_5053296
EPI_ISL_5053312
EPI_ISL_5053325
EPI_ISL_5053357
EPI_ISL_5053360
EPI_ISL_5053382
EPI_ISL_5053410
EPI_ISL_5053420
EPI_ISL_5053424
EPI_ISL_5053430
EPI_ISL_3341398
EPI_ISL_3341399
EPI_ISL_6032240
EPI_ISL_6032168
EPI_ISL_6032151
EPI_ISL_6032153
EPI_ISL_6032152
EPI_ISL_6032159
EPI_ISL_6032161
EPI_ISL_6032160
EPI_ISL_6032163
EPI_ISL_6032165
EPI_ISL_6032176
EPI_ISL_6032200
EPI_ISL_6032207
EPI_ISL_6032210
EPI_ISL_6032226
EPI_ISL_6032263
EPI_ISL_6032278
EPI_ISL_6032280
EPI_ISL_6032281
EPI_ISL_6032283
EPI_ISL_6032287
EPI_ISL_3507393
EPI_ISL_3507407
EPI_ISL_3507416
EPI_ISL_3507426
EPI_ISL_3507436
EPI_ISL_3507441
EPI_ISL_3507451
EPI_ISL_3507453
EPI_ISL_3507462
EPI_ISL_3507472
EPI_ISL_3507471
EPI_ISL_3507475
EPI_ISL_3507481
EPI_ISL_3507480
EPI_ISL_3507491
EPI_ISL_3507493
EPI_ISL_3507542
EPI_ISL_3507541
EPI_ISL_3507540
EPI_ISL_3507554
EPI_ISL_3507566
EPI_ISL_3507574
EPI_ISL_3507584
EPI_ISL_3507602
EPI_ISL_3507609
EPI_ISL_5815278
EPI_ISL_5815300
EPI_ISL_5815383
EPI_ISL_5815389
EPI_ISL_5815830
EPI_ISL_5815670
EPI_ISL_5815695
EPI_ISL_5815744
EPI_ISL_5815756
EPI_ISL_5815753
EPI_ISL_5815931
EPI_ISL_5815802
EPI_ISL_5815843
EPI_ISL_5815858
EPI_ISL_5815868
EPI_ISL_5815895
EPI_ISL_5815925
EPI_ISL_5815952
EPI_ISL_5815949
EPI_ISL_5815972
EPI_ISL_5815965
EPI_ISL_5815993
EPI_ISL_5815998
EPI_ISL_5816047
EPI_ISL_5816098
EPI_ISL_5816245
EPI_ISL_5816270
EPI_ISL_5816277
EPI_ISL_5816541
EPI_ISL_5816562
EPI_ISL_5816522
EPI_ISL_5816555
EPI_ISL_5816548
EPI_ISL_5816595
EPI_ISL_5816632
EPI_ISL_5816671
EPI_ISL_6903296
EPI_ISL_6903166
EPI_ISL_6903126
EPI_ISL_6903120
EPI_ISL_6643597
EPI_ISL_6643586
EPI_ISL_6643577
EPI_ISL_6643570
EPI_ISL_6643561
EPI_ISL_6643553
EPI_ISL_6643548
EPI_ISL_6643541
EPI_ISL_6643538
EPI_ISL_6643533
EPI_ISL_6643529
EPI_ISL_6643522
EPI_ISL_6643514
EPI_ISL_6643504
EPI_ISL_6643498
EPI_ISL_6643491
EPI_ISL_6643483
EPI_ISL_6643476
EPI_ISL_6643470
EPI_ISL_6643459
EPI_ISL_6643449
EPI_ISL_6643442
EPI_ISL_6643434
EPI_ISL_6643426
EPI_ISL_6643414
EPI_ISL_6643406
EPI_ISL_6643396
EPI_ISL_6643389
EPI_ISL_6643383
EPI_ISL_6643374
EPI_ISL_6643369
EPI_ISL_6643362
EPI_ISL_6643354
EPI_ISL_6643348
EPI_ISL_6643336
EPI_ISL_6643329
EPI_ISL_6643316
EPI_ISL_6643309
EPI_ISL_6643301
EPI_ISL_6643291
EPI_ISL_6643284
EPI_ISL_6643275
EPI_ISL_6643272
EPI_ISL_6643263
EPI_ISL_6643254
EPI_ISL_6643248
EPI_ISL_6643239
EPI_ISL_6643228
EPI_ISL_6643219
EPI_ISL_6643216
EPI_ISL_6643208
EPI_ISL_6643199
EPI_ISL_6643187
EPI_ISL_6643181
EPI_ISL_6643173
EPI_ISL_6643168
EPI_ISL_6643162
EPI_ISL_6643155
EPI_ISL_6643145
EPI_ISL_6643135
EPI_ISL_6643130
EPI_ISL_6643124
EPI_ISL_6643120
EPI_ISL_6643111
EPI_ISL_6643105
EPI_ISL_6643102
EPI_ISL_6643092
EPI_ISL_6643084
EPI_ISL_6643081
EPI_ISL_6643077
EPI_ISL_6643069
EPI_ISL_6643065
EPI_ISL_6643059
EPI_ISL_6643054
EPI_ISL_6643048
EPI_ISL_6643039
EPI_ISL_6643032
EPI_ISL_6643025
EPI_ISL_6643019
EPI_ISL_6643008
EPI_ISL_6643001
EPI_ISL_6642996
EPI_ISL_6642992
EPI_ISL_6642986
EPI_ISL_6642982
EPI_ISL_6642973
EPI_ISL_6642966
EPI_ISL_6642961
EPI_ISL_6642949
EPI_ISL_6642941
EPI_ISL_6642937
EPI_ISL_6642931
EPI_ISL_6642923
EPI_ISL_6642919
EPI_ISL_6642914
EPI_ISL_6642909
EPI_ISL_6642904
EPI_ISL_6642895
EPI_ISL_6642889
EPI_ISL_6642880
EPI_ISL_6642874
EPI_ISL_6642868
EPI_ISL_6642862
EPI_ISL_6642859
EPI_ISL_6642852
EPI_ISL_6642843
EPI_ISL_6642837
EPI_ISL_6642828
EPI_ISL_6642821
EPI_ISL_6642817
EPI_ISL_6642807
EPI_ISL_6642803
EPI_ISL_6642795
EPI_ISL_6642789
EPI_ISL_6642781
EPI_ISL_6642779
EPI_ISL_6642769
EPI_ISL_6642764
EPI_ISL_6642756
EPI_ISL_6642748
EPI_ISL_6642747
EPI_ISL_6642739
EPI_ISL_6642731
EPI_ISL_6642729
EPI_ISL_6642722
EPI_ISL_6642715
EPI_ISL_6642706
EPI_ISL_6642699
EPI_ISL_6642691
EPI_ISL_6642684
EPI_ISL_6642678
EPI_ISL_6642669
EPI_ISL_6642668
EPI_ISL_6642664
EPI_ISL_6642659
EPI_ISL_6642653
EPI_ISL_6642652
EPI_ISL_6642647
EPI_ISL_6642642
EPI_ISL_6642632
EPI_ISL_6642629
EPI_ISL_6642620
EPI_ISL_6642611
EPI_ISL_6642605
EPI_ISL_6642599
EPI_ISL_6642594
EPI_ISL_6642588
EPI_ISL_6642402
EPI_ISL_6642401
EPI_ISL_6642400
EPI_ISL_6642399
EPI_ISL_6642398
EPI_ISL_6642397
EPI_ISL_6642396
EPI_ISL_6642395
EPI_ISL_6642394
EPI_ISL_6642393
EPI_ISL_6642392
EPI_ISL_6642391
EPI_ISL_6642390
EPI_ISL_6642389
EPI_ISL_6642388
EPI_ISL_6642387
EPI_ISL_6642386
EPI_ISL_6642385
EPI_ISL_6642384
EPI_ISL_5055496
EPI_ISL_5055476
EPI_ISL_5053435
EPI_ISL_5053434
EPI_ISL_5053433
EPI_ISL_5053432
EPI_ISL_5053431
EPI_ISL_5053429
EPI_ISL_5053428
EPI_ISL_5053427
EPI_ISL_5053426
EPI_ISL_5053425
EPI_ISL_5053423
EPI_ISL_5053422
EPI_ISL_5053421
EPI_ISL_5053419
EPI_ISL_5053418
EPI_ISL_5053417
EPI_ISL_5053416
EPI_ISL_5053415
EPI_ISL_5053414
EPI_ISL_5053413
EPI_ISL_5053412
EPI_ISL_5053411
EPI_ISL_5053409
EPI_ISL_5053408
EPI_ISL_5053407
EPI_ISL_5053406
EPI_ISL_5053405
EPI_ISL_5053404
EPI_ISL_5053403
EPI_ISL_5053402
EPI_ISL_5053401
EPI_ISL_5053400
EPI_ISL_5053399
EPI_ISL_5053398
EPI_ISL_5053397
EPI_ISL_5053396
EPI_ISL_5053395
EPI_ISL_5053394
EPI_ISL_5053393
EPI_ISL_5053392
EPI_ISL_5053391
EPI_ISL_5053387
EPI_ISL_5053386
EPI_ISL_5053385
EPI_ISL_5053384
EPI_ISL_5053383
EPI_ISL_5053381
EPI_ISL_5053380
EPI_ISL_5053379
EPI_ISL_5053378
EPI_ISL_5053377
EPI_ISL_5053376
EPI_ISL_5053375
EPI_ISL_5053374
EPI_ISL_5053373
EPI_ISL_5053372
EPI_ISL_5053371
EPI_ISL_5053370
EPI_ISL_5053369
EPI_ISL_5053368
EPI_ISL_5053367
EPI_ISL_5053366
EPI_ISL_5053365
EPI_ISL_5053364
EPI_ISL_5053363
EPI_ISL_5053362
EPI_ISL_5053361
EPI_ISL_5053359
EPI_ISL_5053358
EPI_ISL_5053356
EPI_ISL_5053355
EPI_ISL_5053354
EPI_ISL_5053345
EPI_ISL_5053344
EPI_ISL_5053343
EPI_ISL_5053342
EPI_ISL_5053341
EPI_ISL_5053340
EPI_ISL_5053339
EPI_ISL_5053338
EPI_ISL_5053337
EPI_ISL_5053336
EPI_ISL_5053335
EPI_ISL_5053334
EPI_ISL_5053333
EPI_ISL_5053332
EPI_ISL_5053331
EPI_ISL_5053330
EPI_ISL_5053329
EPI_ISL_5053328
EPI_ISL_5053327
EPI_ISL_5053326
EPI_ISL_5053324
EPI_ISL_5053323
EPI_ISL_5053322
EPI_ISL_5053321
EPI_ISL_5053313
EPI_ISL_5053311
EPI_ISL_5053310
EPI_ISL_5053309
EPI_ISL_5053308
EPI_ISL_5053307
EPI_ISL_5053306
EPI_ISL_5053298
EPI_ISL_5053297
EPI_ISL_5053295
EPI_ISL_5053294
EPI_ISL_5053271
EPI_ISL_5053270
EPI_ISL_5053269
EPI_ISL_5053268
EPI_ISL_5053267
EPI_ISL_5053266
EPI_ISL_5053265
EPI_ISL_5053264
EPI_ISL_5053263
EPI_ISL_5053262
EPI_ISL_5053261
EPI_ISL_5053260
EPI_ISL_5053259
EPI_ISL_5053258
EPI_ISL_5053257
EPI_ISL_5053256
EPI_ISL_5053255
EPI_ISL_5053254
EPI_ISL_5053253
EPI_ISL_5053252
EPI_ISL_5053251
EPI_ISL_5053250
EPI_ISL_5053249
EPI_ISL_5053248
EPI_ISL_5053247
EPI_ISL_5053246
EPI_ISL_5053245
EPI_ISL_5053244
EPI_ISL_5053243
EPI_ISL_5053242
EPI_ISL_5053241
EPI_ISL_5053240
EPI_ISL_5053239
EPI_ISL_5053238
EPI_ISL_5053237
EPI_ISL_5053236
EPI_ISL_5053235
EPI_ISL_5053234
EPI_ISL_5053233
EPI_ISL_5053232
EPI_ISL_5053231
EPI_ISL_5053230
EPI_ISL_5053229
EPI_ISL_5053228
EPI_ISL_5053227
EPI_ISL_5053226
EPI_ISL_5053225
EPI_ISL_5053224
EPI_ISL_5053223
EPI_ISL_5053222
EPI_ISL_5053221
EPI_ISL_5053220
EPI_ISL_5053219
EPI_ISL_5053218
EPI_ISL_5053217
EPI_ISL_5053215
EPI_ISL_5053214
EPI_ISL_5053213
EPI_ISL_5053212
EPI_ISL_5053211
EPI_ISL_5053210
EPI_ISL_5053209
EPI_ISL_5053208
EPI_ISL_5053207
EPI_ISL_5053206
EPI_ISL_5053203
EPI_ISL_5053202
EPI_ISL_5053201
EPI_ISL_5053200
EPI_ISL_5053199
EPI_ISL_5053198
EPI_ISL_5053197
EPI_ISL_5053196
EPI_ISL_5053195
EPI_ISL_5053190
EPI_ISL_5053188
EPI_ISL_5053187
EPI_ISL_5053186
EPI_ISL_5053185
EPI_ISL_5053184
EPI_ISL_5052959
EPI_ISL_5052958
EPI_ISL_5052957
EPI_ISL_5052956
EPI_ISL_5052955
EPI_ISL_5052954
EPI_ISL_5052953
EPI_ISL_5052952
EPI_ISL_5052951
EPI_ISL_5052950
EPI_ISL_5052947
EPI_ISL_5052946
EPI_ISL_5052945
EPI_ISL_5052944
EPI_ISL_5052943
EPI_ISL_5052942
EPI_ISL_5052941
EPI_ISL_5052940
EPI_ISL_5052939
EPI_ISL_5052938
EPI_ISL_5052937
EPI_ISL_5052935
EPI_ISL_5052934
EPI_ISL_5052933
EPI_ISL_5052928
EPI_ISL_5051516
EPI_ISL_5051514
EPI_ISL_5051513
EPI_ISL_5051512
EPI_ISL_5051510
EPI_ISL_5051509
EPI_ISL_5051505
EPI_ISL_5051504
EPI_ISL_5051503
EPI_ISL_5050468
EPI_ISL_5050467
EPI_ISL_5050466
EPI_ISL_5050465
EPI_ISL_5050464
EPI_ISL_5050463
EPI_ISL_5050462
EPI_ISL_5050461
EPI_ISL_5050460
EPI_ISL_5050459
EPI_ISL_5050458
EPI_ISL_5050457
EPI_ISL_5050414
EPI_ISL_5050412
EPI_ISL_5050411
EPI_ISL_5050410
EPI_ISL_5050408
EPI_ISL_5050405
EPI_ISL_5050404
EPI_ISL_5050403
EPI_ISL_5050402
EPI_ISL_5050401
EPI_ISL_5050399
EPI_ISL_5049968
EPI_ISL_5034142
EPI_ISL_5034094
EPI_ISL_5034093
EPI_ISL_5034089
EPI_ISL_5034085
EPI_ISL_5034082
EPI_ISL_5004249
EPI_ISL_5004243
EPI_ISL_5004238
EPI_ISL_5004225
EPI_ISL_5004224
EPI_ISL_5004217
EPI_ISL_5004212
EPI_ISL_5004209
EPI_ISL_5004207
EPI_ISL_5004199
EPI_ISL_5004196
EPI_ISL_5004195
EPI_ISL_5004189
EPI_ISL_5004183
EPI_ISL_5004176
EPI_ISL_5004164
EPI_ISL_5004147
EPI_ISL_5004146
EPI_ISL_5004138
EPI_ISL_5004135
EPI_ISL_5004126
EPI_ISL_5004119
EPI_ISL_5004113
EPI_ISL_5004112
EPI_ISL_5004107
EPI_ISL_5004091
EPI_ISL_5004083
EPI_ISL_5004076
EPI_ISL_5004072
EPI_ISL_5004067
EPI_ISL_5004058
EPI_ISL_5004048
EPI_ISL_5004032
EPI_ISL_5004024
EPI_ISL_5004018
EPI_ISL_5004013
EPI_ISL_5004005
EPI_ISL_5003795
EPI_ISL_5003794
EPI_ISL_5003776
EPI_ISL_5003772
EPI_ISL_5003761
EPI_ISL_5003756
EPI_ISL_5003751
EPI_ISL_5003747
EPI_ISL_5003746
EPI_ISL_5003745
EPI_ISL_5003744
EPI_ISL_5003743
EPI_ISL_5003728
EPI_ISL_5003718
EPI_ISL_5003709
EPI_ISL_5003704
EPI_ISL_5003690
EPI_ISL_5003682
EPI_ISL_5003681
EPI_ISL_5003675
EPI_ISL_5003669
EPI_ISL_5003648
EPI_ISL_5003647
EPI_ISL_5003640
EPI_ISL_5003625
EPI_ISL_5003620
EPI_ISL_5003612
EPI_ISL_5003602
EPI_ISL_5003594
EPI_ISL_5003593
EPI_ISL_5003580
EPI_ISL_5003572
EPI_ISL_5003567
EPI_ISL_5003566
EPI_ISL_5003557
EPI_ISL_5003533
EPI_ISL_5003520
EPI_ISL_5003512
EPI_ISL_5003504
EPI_ISL_5003496
EPI_ISL_5003492
EPI_ISL_5003483
EPI_ISL_5003458
EPI_ISL_5003453
EPI_ISL_5003444
EPI_ISL_5003436
EPI_ISL_5003411
EPI_ISL_5003404
EPI_ISL_5003403
EPI_ISL_5003396
EPI_ISL_5003389
EPI_ISL_5003383
EPI_ISL_5003375
EPI_ISL_5003372
EPI_ISL_5003367
EPI_ISL_5003347
EPI_ISL_5003343
EPI_ISL_5003329
EPI_ISL_5003321
EPI_ISL_5003320
EPI_ISL_5003313
EPI_ISL_5003305
EPI_ISL_5003301
EPI_ISL_5003296
EPI_ISL_5003287
EPI_ISL_5003278
EPI_ISL_5003274
EPI_ISL_5003267
EPI_ISL_5003255
EPI_ISL_5003251
EPI_ISL_5003243
EPI_ISL_5003235
EPI_ISL_5003226
EPI_ISL_5003218
EPI_ISL_5003213
EPI_ISL_5003204
EPI_ISL_5003197
EPI_ISL_5003194
EPI_ISL_5003188
EPI_ISL_5003183
EPI_ISL_5003174
EPI_ISL_5003172
EPI_ISL_5003167
EPI_ISL_5003159
EPI_ISL_5003152
EPI_ISL_5003144
EPI_ISL_5003141
EPI_ISL_5003139
EPI_ISL_5003138
EPI_ISL_5003133
EPI_ISL_5003125
EPI_ISL_5003122
EPI_ISL_5003118
EPI_ISL_5003109
EPI_ISL_5003100
EPI_ISL_5003093
EPI_ISL_5003088
EPI_ISL_5003078
EPI_ISL_5003075
EPI_ISL_5003067
EPI_ISL_5003062
EPI_ISL_5003057
EPI_ISL_5058611
EPI_ISL_5058612
EPI_ISL_5058614
EPI_ISL_5058617
EPI_ISL_5058618
EPI_ISL_5058623
EPI_ISL_5058624
EPI_ISL_5058625
EPI_ISL_5058627
EPI_ISL_5058629
EPI_ISL_5058631
EPI_ISL_5058635
EPI_ISL_5058643
EPI_ISL_5058644
EPI_ISL_5058645
EPI_ISL_5058646
EPI_ISL_5058647
EPI_ISL_5058648
EPI_ISL_5058649
EPI_ISL_5058650
EPI_ISL_5058651
EPI_ISL_5058652
EPI_ISL_5058653
EPI_ISL_5058654
EPI_ISL_5058655
EPI_ISL_5058657
EPI_ISL_5058658
EPI_ISL_5058659
EPI_ISL_5058660
EPI_ISL_5058665
EPI_ISL_5058667
EPI_ISL_5058668
EPI_ISL_5058669
EPI_ISL_5058674
EPI_ISL_5058680
EPI_ISL_5058682
EPI_ISL_5058683
EPI_ISL_5058685
EPI_ISL_5058686
EPI_ISL_5058687
EPI_ISL_5058688
EPI_ISL_5058689
EPI_ISL_5058692
EPI_ISL_5058693
EPI_ISL_5058700
EPI_ISL_5058701
EPI_ISL_5058709
EPI_ISL_5058711
EPI_ISL_5058712
EPI_ISL_5058715
EPI_ISL_5058716
EPI_ISL_5058717
EPI_ISL_5058720
EPI_ISL_5058721
EPI_ISL_5058722
EPI_ISL_5058724
EPI_ISL_5058725
EPI_ISL_5058728
EPI_ISL_5058730
EPI_ISL_5058731
EPI_ISL_5058732
EPI_ISL_5058734
EPI_ISL_5058737
EPI_ISL_5058738
EPI_ISL_5058739
EPI_ISL_5058740
EPI_ISL_5058744
EPI_ISL_5058745
EPI_ISL_5058746
EPI_ISL_5058747
EPI_ISL_5058750
EPI_ISL_5058751
EPI_ISL_5058752
EPI_ISL_5058753
EPI_ISL_5058754
EPI_ISL_5058755
EPI_ISL_5058757
EPI_ISL_5058759
EPI_ISL_5058761
EPI_ISL_5058762
EPI_ISL_5058764
EPI_ISL_5058767
EPI_ISL_5058768
EPI_ISL_5058770
EPI_ISL_5058771
EPI_ISL_5058772
EPI_ISL_5058773
EPI_ISL_5058774
EPI_ISL_5058778
EPI_ISL_5058781
EPI_ISL_5058782
EPI_ISL_5058784
EPI_ISL_5058785
EPI_ISL_5058786
EPI_ISL_5058787
EPI_ISL_5058790
EPI_ISL_5058792
EPI_ISL_5058794
EPI_ISL_5058795
EPI_ISL_5058796
EPI_ISL_5058797
EPI_ISL_5058802
EPI_ISL_5058809
EPI_ISL_5058815
EPI_ISL_5058813
EPI_ISL_5058819
EPI_ISL_5058822
EPI_ISL_5058823
EPI_ISL_5058824
EPI_ISL_5058826
EPI_ISL_5058828
EPI_ISL_5058829
EPI_ISL_5058830
EPI_ISL_5058831
EPI_ISL_5058832
EPI_ISL_5058833
EPI_ISL_5058834
EPI_ISL_5058835
EPI_ISL_5058838
EPI_ISL_5058840
EPI_ISL_5058841
EPI_ISL_5058844
EPI_ISL_5058846
EPI_ISL_5058847
EPI_ISL_5058848
EPI_ISL_5058849
EPI_ISL_5058850
EPI_ISL_5058851
EPI_ISL_5058852
EPI_ISL_5058853
EPI_ISL_3507616
EPI_ISL_3507615
EPI_ISL_3507614
EPI_ISL_3507613
EPI_ISL_3507611
EPI_ISL_3507608
EPI_ISL_3507607
EPI_ISL_3507606
EPI_ISL_3507605
EPI_ISL_3507603
EPI_ISL_3507601
EPI_ISL_3507600
EPI_ISL_3507599
EPI_ISL_3507597
EPI_ISL_3507596
EPI_ISL_3507595
EPI_ISL_3507587
EPI_ISL_3507583
EPI_ISL_3507580
EPI_ISL_3507577
EPI_ISL_3507576
EPI_ISL_3507573
EPI_ISL_3507572
EPI_ISL_3507568
EPI_ISL_3507556
EPI_ISL_3507555
EPI_ISL_3507552
EPI_ISL_3507545
EPI_ISL_3507543
EPI_ISL_3507537
EPI_ISL_3507529
EPI_ISL_3507528
EPI_ISL_3507526
EPI_ISL_3507524
EPI_ISL_3507514
EPI_ISL_3507509
EPI_ISL_3507505
EPI_ISL_3507492
EPI_ISL_3507487
EPI_ISL_3507485
EPI_ISL_3507482
EPI_ISL_3507479
EPI_ISL_3507478
EPI_ISL_3507477
EPI_ISL_3507474
EPI_ISL_3507464
EPI_ISL_3507460
EPI_ISL_3507457
EPI_ISL_3507456
EPI_ISL_3507455
EPI_ISL_3507445
EPI_ISL_3507442
EPI_ISL_3507440
EPI_ISL_3507439
EPI_ISL_3507438
EPI_ISL_3507437
EPI_ISL_3507435
EPI_ISL_3507432
EPI_ISL_3507423
EPI_ISL_3507413
EPI_ISL_3507412
EPI_ISL_3507411
EPI_ISL_3507409
EPI_ISL_3507408
EPI_ISL_3507406
EPI_ISL_3507396
EPI_ISL_3507390
EPI_ISL_3507382
EPI_ISL_3507377
EPI_ISL_4058050
EPI_ISL_4058054
EPI_ISL_4058057
EPI_ISL_4058068
EPI_ISL_4058074
EPI_ISL_4058076
EPI_ISL_4058078
EPI_ISL_4058081
EPI_ISL_4058083
EPI_ISL_4058086
EPI_ISL_4058088
EPI_ISL_4058089
EPI_ISL_4058094
EPI_ISL_4058103
EPI_ISL_4058096
EPI_ISL_4058098
EPI_ISL_4058104
EPI_ISL_4058106
EPI_ISL_4058109
EPI_ISL_4058110
EPI_ISL_4058114
EPI_ISL_4058116
EPI_ISL_4058124
EPI_ISL_4058126
EPI_ISL_4058127
EPI_ISL_4058117
EPI_ISL_4058119
EPI_ISL_4058121
EPI_ISL_4058122
EPI_ISL_4058129
EPI_ISL_4058131
EPI_ISL_4058133
EPI_ISL_4058134
EPI_ISL_4058136
EPI_ISL_4058141
EPI_ISL_4058143
EPI_ISL_4058144
EPI_ISL_4058146
EPI_ISL_4058148
EPI_ISL_4058160
EPI_ISL_4058150
EPI_ISL_4058151
EPI_ISL_4058153
EPI_ISL_4058155
EPI_ISL_4058156
EPI_ISL_4058158
EPI_ISL_4058162
EPI_ISL_4058165
EPI_ISL_4058167
EPI_ISL_4058177
EPI_ISL_4058170
EPI_ISL_4058172
EPI_ISL_4058174
EPI_ISL_4058175
EPI_ISL_4058180
EPI_ISL_4058181
EPI_ISL_4058183
EPI_ISL_4058185
EPI_ISL_4058187
EPI_ISL_4058189
EPI_ISL_4058198
EPI_ISL_4058199
EPI_ISL_4058203
EPI_ISL_4058205
EPI_ISL_4058206
EPI_ISL_4058211
EPI_ISL_4058213
EPI_ISL_4058215
EPI_ISL_4058217
EPI_ISL_4058220
EPI_ISL_4058222
EPI_ISL_4058225
EPI_ISL_4058229
EPI_ISL_4058231
EPI_ISL_4058235
EPI_ISL_4058236
EPI_ISL_4058238
EPI_ISL_4058241
EPI_ISL_4058245
EPI_ISL_4058247
EPI_ISL_4058248
EPI_ISL_4058250
EPI_ISL_4058252
