# Supplementary material for: Assessing the evolution of SARS-CoV-2 lineages and the dynamic associations between nucleotide variations
Source: Access Microbiol. 2023 Jul 20;5(7):acmi000513.v3. doi: 10.1099/acmi.0.000513.v3 (PMC10436015; doi:10.1099/acmi.0.000513.v3)
Supplement: Supplementary material 4 [file acmi-5-513.v3-s004.xlsx]

## Sheet: Sheet1
Table S3: Pangolin lineage distribution in the dataset
Lineage	Samples
B.1.617.2	2367
B.1.617.1	166
AY.39	116
B.1.1.326	114
B.1.36.29	110
AY.20	92
AY.44	76
B.1.1.306	69
B.1	32
AY.43	31
B.1.1.7	24
B.1.1	22
AY.5.2	21
AL.1	19
AY.33	15
B.1.333	14
AY.5	9
AY.29.1	8
AY.35	8
AY.3	7
AY.32	7
B.1.36	7
AY.45	6
B.1.195	6
B.6.6	6
AY.16	5
B.1.36.8	5
AY.24	4
AY.4	4
AY.40	4
B.1.617.3	4
AY.1	3
AY.29	3
AY.39.1	3
AY.42	3
AY.46	3
B.1.369	3
B.1.525	3
B.1.535	3
AY.11	2
AY.13	2
AY.26	2
AY.4.4	2
AY.41	2
AY.47	2
AY.7.2	2
B.1.36.10	2
AY.12	1
AY.17	1
AY.27	1
AY.36	1
AY.37	1
AY.38	1
AY.9	1
B.1.1.207	1
B.1.1.216	1
B.1.1.25	1
B.1.1.409	1
B.1.1.452	1
B.1.1.46	1
B.1.237	1
B.1.362	1
B.1.441	1
B.1.456	1
B.1.470	1
B.4	1
B.6	1
