# Supplementary material for: Assessing the evolution of SARS-CoV-2 lineages and the dynamic associations between nucleotide variations
Source: Access Microbiol. 2023 Jul 20;5(7):acmi000513.v3. doi: 10.1099/acmi.0.000513.v3 (PMC10436015; doi:10.1099/acmi.0.000513.v3)
Supplement: Supplementary material 5 [file acmi-5-513.v3-s005.xlsx]

## Sheet: global_mutations_oddsratio_all_
Table S4: Odds ratio estimates for all mutations observed in >3% vaccinated cases
Genomic position	Gene	Amino acid change	p-value	odds ratio estimate	confidence interval (low)	confidence interval (up)
1191	ORF1ab	P309L	0.0615081	0.725375	0.508928	1.01573
1267	ORF1ab	G334	0.0741795	0.739573	0.520538	1.03288
3037	ORF1ab	F924	0.693881	1.3029	0.554543	3.73889
4181	ORF1ab	A1306S	1.65898e-09	2.15038	1.65544	2.80849
5184	ORF1ab	P1640L	0.0298167	0.748875	0.570407	0.977294
5584	ORF1ab	T1773	0.734445	1.06038	0.747738	1.4804
6402	ORF1ab	P2046L	7.14177e-09	2.09074	1.60952	2.73057
7124	ORF1ab	P2287S	3.45366e-10	2.17944	1.69654	2.80712
8986	ORF1ab	D2907	1.51989e-08	2.05164	1.58137	2.67556
9053	ORF1ab	V2930L	1.02931e-08	2.0749	1.59832	2.70786
9203	ORF1ab	D2980N	0.00188276	0.464678	0.262143	0.774448
9678	ORF1ab	F3138S	0.00623677	0.512954	0.293982	0.845204
9891	ORF1ab	A3209V	1	0.990152	0.738943	1.31565
10029	ORF1ab	T3255I	3.19366e-08	2.01186	1.55497	2.61492
11201	ORF1ab	T3646A	0.000484812	1.57041	1.20844	2.05195
11332	ORF1ab	V3689	4.86032e-09	2.11084	1.62399	2.75899
11418	ORF1ab	V3718A	0.944222	1.01208	0.7593	1.33865
11514	ORF1ab	T3750I	0.9362	0.968783	0.692119	1.33695
12946	ORF1ab	Y4227	0.660327	1.10223	0.698311	1.68599
13019	ORF1ab	L4252	0.666509	0.907981	0.625816	1.29194
14408	ORF1ab	P4720L	0.811786	1.33705	0.475409	5.20038
15451	ORF1ab	G5068S	9.03695e-11	3.29112	2.18197	5.14733
16466	ORF1ab	P5406L	5.3918e-13	3.61499	2.41344	5.60665
17496	ORF1ab	E5749	0.00120405	0.4442	0.246035	0.750454
18176	ORF1ab	P5976L	0.526755	0.81381	0.445672	1.39503
19220	ORF1ab	A6324V	5.21341e-09	2.09451	1.61535	2.72951
20262	ORF1ab	L6671	1	0.978279	0.585655	1.56604
20396	ORF1ab	K6716R	1.49538e-08	0.300572	0.176029	0.485773
20679	ORF1ab	P6810	0.209825	0.710199	0.404721	1.17864
21618	S	T19R	1.20396e-09	4.14895	2.39626	7.77734
21846	S	T95I	4.46618e-06	1.75932	1.37338	2.25467
21987	S	G142D	2.02561e-22	0.250262	0.179805	0.3429
22028	S	EFR156G	4.35912e-08	2.84003	1.86778	4.48466
22029	S	E156G	1.69851e-23	3.47186	2.69736	4.47915
22034	S	R158G	1.56347e-07	1.90819	1.48911	2.44803
22227	S	A222V	0.681914	0.921999	0.649369	1.28795
22917	S	L452R	0.0633249	1.36419	0.976921	1.938
22995	S	T478K	8.98572e-05	1.83104	1.33184	2.55595
23403	S	D614G	0.0166423	0.227594	0.0651554	0.89026
23604	S	P681R	7.46912e-05	4.53441	1.87719	14.2863
24410	S	D950N	8.45049e-08	3.51083	2.05884	6.43875
24872	S	V1104L	0.00579751	2.0509	1.21082	3.35628
25469	ORF3a	S26L	0.00488083	2.75797	1.28356	7.06523
26767	M	I82T	3.7044e-11	7.57713	3.39248	21.0113
27638	ORF7a	V82A	0.0371193	1.44687	1.01741	2.10061
27739	ORF7a	L116F	0.904017	0.934652	0.545794	1.52584
27752	ORF7a	T120I	5.40684e-06	2.18727	1.52166	3.22083
27874	ORF7b	T40I	7.39597e-09	2.08304	1.60741	2.71269
28247	ORF8	DF119	1.73143e-10	3.19481	2.13118	4.95733
28248	ORF8	D119N	3.02814e-06	2.98431	1.87873	4.64826
28249	ORF8	D119V	3.78347e-12	3.20002	2.2038	4.77497
28461	N	D63G	6.29622e-12	8.04813	3.60543	22.309
28881	N	R203M	0.00112333	2.36971	1.35804	4.46883
28916	N	G215C	5.1418e-10	2.19582	1.69538	2.85761
29402	N	D377Y	1.28954e-05	2.05949	1.45844	2.96795
