# Supplementary material for: Assessing the evolution of SARS-CoV-2 lineages and the dynamic associations between nucleotide variations
Source: Access Microbiol. 2023 Jul 20;5(7):acmi000513.v3. doi: 10.1099/acmi.0.000513.v3 (PMC10436015; doi:10.1099/acmi.0.000513.v3)
Supplement: Supplementary material 6 [file acmi-5-513.v3-s006.xlsx]

## Sheet: supp-table5
Table S5: Ct values for the 11 samples having >9 iSNV sites in their genomes.
Date of sample collection	Sample ID	AGE	District	Ct value (Rdrp gene)
2021-01-16	Xi3	50	KARIMNAGAR	24.4
2021-01-23	Xi7	27	DH JANAGAM	25.9
2021-01-29	Xi10	45	AH VANASTHALIPURAM	22.5
2021-02-10	Xi17	18	KARIMNAGAR	29
2021-02-22	Xi20	16	KARIMNAGAR	24.5
2021-02-24	Xi21	70	KARIMNAGAR	24
2021-02-27	Xi23	85	KARIMNAGAR	26
2021-04-18	Xi191	28	YADADRI	14.1
2021-04-19	Xi237	26	MAHABUBNAGAR	11.9
2021-04-19	Xi238	60	MAHABUBNAGAR	21.8
2021-10-12	27876	25	MAHABUBNAGAR	21
