# Supplementary material for: Assessing the evolution of SARS-CoV-2 lineages and the dynamic associations between nucleotide variations
Source: Access Microbiol. 2023 Jul 20;5(7):acmi000513.v3. doi: 10.1099/acmi.0.000513.v3 (PMC10436015; doi:10.1099/acmi.0.000513.v3)
Supplement: Supplementary material 7 [file acmi-5-513.v3-s007.xlsx]

## Sheet: supp-table4
Table S6: Distribution of iSNV sites normalized by gene size
Gene	iSNV sites/gene size
N	0.030303
nsp11	0.025
nsp9	0.0205882
ORF3a	0.0168878
nsp1	0.0184843
nsp10	0.0119617
M	0.0104478
nsp14	0.00900164
nsp6	0.00918485
nsp7	0.008
nsp16	0.00893855
nsp5	0.00979325
S	0.00758567
nsp12	0.00545455
nsp3	0.00514051
nsp4	0.00399734
ORF8	0.0027248
nsp2	0.00365535
nsp8	0.00168067
nsp13	0.00277162
nsp15	0.00192493
